# Supplementary material for: Revision of the genus Exaesiopus Reichardt, 1926 (Coleoptera, Histeridae, Saprininae)
Source: Zookeys. 2015 Jan 29;(479):65–108. doi: 10.3897/zookeys.479.8738 (PMC4319064; doi:10.3897/zookeys.479.8738)
Supplement: XML Treatment for Exaesiopus [file zookeys.479.8738-treatment1.xml]

<!DOCTYPE tp:taxon-treatment
  PUBLIC "-//TaxonX//DTD Taxonomic Treatment Publishing DTD v0 20100105//EN" "tax-treatment-NSO.dtd">
<tp:taxon-treatment xmlns:tp="http://www.plazi.org/taxpub"><tp:treatment-meta><kwd-group><label>Taxon classification</label><kwd><named-content content-type="kingdom">Animalia</named-content></kwd><kwd><named-content content-type="order">Coleoptera</named-content></kwd><kwd><named-content content-type="family">Histeridae</named-content></kwd></kwd-group><mixed-citation publication-type="journal"><person-group><name><surname>Lackner</surname><given-names>Tomáš</given-names></name></person-group><article-title>Revision of the genus <italic><tp:taxon-name><tp:taxon-name-part taxon-name-part-type="genus">Exaesiopus</tp:taxon-name-part></tp:taxon-name></italic> Reichardt, 1926 (<tp:taxon-name><tp:taxon-name-part taxon-name-part-type="order">Coleoptera</tp:taxon-name-part></tp:taxon-name>, <tp:taxon-name><tp:taxon-name-part taxon-name-part-type="family">Histeridae</tp:taxon-name-part></tp:taxon-name>, <tp:taxon-name><tp:taxon-name-part taxon-name-part-type="subfamily">Saprininae</tp:taxon-name-part></tp:taxon-name>)</article-title><source>Zookeys</source><day>29</day><month>1</month><year>2015</year><volume>2015</volume><issue>479</issue><fpage>65</fpage><lpage>108</lpage><pub-id pub-id-type="doi">10.3897/zookeys.479.8738</pub-id></mixed-citation></tp:treatment-meta><tp:nomenclature><tp:taxon-name>
                        <tp:taxon-name-part taxon-name-part-type="genus">Exaesiopus</tp:taxon-name-part>
                    </tp:taxon-name><tp:taxon-authority>Reichardt, 1926</tp:taxon-authority><tp:nomenclature-citation-list><tp:nomenclature-citation><tp:taxon-name><tp:taxon-name-part taxon-name-part-type="genus">Exaesiopus</tp:taxon-name-part></tp:taxon-name><comment><xref ref-type="bibr" rid="B29">Reichardt 1926</xref>: 14. Type species <italic><tp:taxon-name><tp:taxon-name-part taxon-name-part-type="genus">Saprinus</tp:taxon-name-part> <tp:taxon-name-part taxon-name-part-type="species">grossipes</tp:taxon-name-part></tp:taxon-name></italic> Marseul, 1855, original designation.</comment></tp:nomenclature-citation><tp:nomenclature-citation><tp:taxon-name><tp:taxon-name-part taxon-name-part-type="genus">Exaesiopus</tp:taxon-name-part></tp:taxon-name><comment>: <xref ref-type="bibr" rid="B30">Reichardt (1941)</xref>: 156, 329; <xref ref-type="bibr" rid="B28">Peyerimhoff (1936)</xref>: 226; <xref ref-type="bibr" rid="B5">Kryzhanovskij and Reichardt (1976)</xref>: 112, 232; <xref ref-type="bibr" rid="B25">Mazur and Kaszab (1980)</xref>: 7, 61; <xref ref-type="bibr" rid="B33">Vienna (1980)</xref>: 117, 195; <xref ref-type="bibr" rid="B21">Mazur (1984)</xref>: 101; <xref ref-type="bibr" rid="B22">Mazur (1997)</xref>: 263; <xref ref-type="bibr" rid="B34">Yélamos (2002)</xref>: 245, 338; <xref ref-type="bibr" rid="B23">Mazur (2004)</xref>: 92; <xref ref-type="bibr" rid="B9">Lackner (2010)</xref>: 63, 111; <xref ref-type="bibr" rid="B24">Mazur (2011)</xref>: 210.</comment></tp:nomenclature-citation></tp:nomenclature-citation-list></tp:nomenclature><tp:treatment-sec sec-type="Diagnosis"><title>Diagnosis.</title><p>Although the genus has been recently diagnosed (<xref ref-type="bibr" rid="B9">Lackner 2010</xref>: 111), it requires modification to accommodate the newly examined species <!--PageBreak--><italic><tp:taxon-name><tp:taxon-name-part taxon-name-part-type="genus">Exaesiopus</tp:taxon-name-part> <tp:taxon-name-part taxon-name-part-type="species">laevis</tp:taxon-name-part></tp:taxon-name></italic>, the newly included <italic><tp:taxon-name><tp:taxon-name-part taxon-name-part-type="genus">Exaesiopus</tp:taxon-name-part> <tp:taxon-name-part taxon-name-part-type="species">glaucus</tp:taxon-name-part></tp:taxon-name></italic> (Bickhardt), and the newly described <italic><tp:taxon-name><tp:taxon-name-part taxon-name-part-type="genus">Exaesiopus</tp:taxon-name-part> <tp:taxon-name-part taxon-name-part-type="species">therondi</tp:taxon-name-part></tp:taxon-name></italic>. Body in most species strongly convex, especially dorsally; cuticle light to dark brown to almost black, in several species with (feeble) green lustre. Clypeus anteriorly elevated (Fig. <xref ref-type="fig" rid="F2">4</xref>); frontal stria carinate (Fig. <xref ref-type="fig" rid="F2">2</xref>); frons with several chevrons, occasionally surrounded by numerous tiny rugae (Fig. <xref ref-type="fig" rid="F2">2</xref>); pronotal hypomeron setose (Fig. <xref ref-type="fig" rid="F11">55</xref>). Elytra in most species with punctation; in all species striate; pleura and sterna furnished with short setae (Fig. <xref ref-type="fig" rid="F8">41</xref>). Prosternum with both sets of striae complete, and occasionally with weakly impressed prosternal foveae (Fig. <xref ref-type="fig" rid="F2">6</xref>). Protibia with 2–3 (large) teeth topped by triangular denticle; protibial spur in most species inconspicuous (apparently absent); metafemora thickened; metatibiae triangularly dilated and thickened (except for <italic><tp:taxon-name><tp:taxon-name-part taxon-name-part-type="genus">Exaesiopus</tp:taxon-name-part> <tp:taxon-name-part taxon-name-part-type="species">glaucus</tp:taxon-name-part></tp:taxon-name></italic>).</p></tp:treatment-sec><tp:treatment-sec sec-type="Differential diagnosis"><title>Differential diagnosis.</title><p>Members of <italic><tp:taxon-name><tp:taxon-name-part taxon-name-part-type="genus">Exaesiopus</tp:taxon-name-part></tp:taxon-name></italic> are generally morphologically most similar to the Old World species of the genus <italic><tp:taxon-name><tp:taxon-name-part taxon-name-part-type="genus">Hypocaccus</tp:taxon-name-part></tp:taxon-name></italic>, differing from them chiefly by the setose pronotal hypomeron, strongly convex body, thickened metafemora and triangularly dilated and thickened metatibiae. In North America, however, there are at least two species of <italic><tp:taxon-name><tp:taxon-name-part taxon-name-part-type="genus">Hypocaccus</tp:taxon-name-part></tp:taxon-name></italic> (<italic><tp:taxon-name><tp:taxon-name-part taxon-name-part-type="genus">Hypocaccus</tp:taxon-name-part> <tp:taxon-name-part taxon-name-part-type="species">propensus</tp:taxon-name-part></tp:taxon-name></italic> (Casey, 1893) and <italic><tp:taxon-name><tp:taxon-name-part taxon-name-part-type="genus">Hypocaccus</tp:taxon-name-part> <tp:taxon-name-part taxon-name-part-type="species">servilis</tp:taxon-name-part></tp:taxon-name></italic> Casey, 1893) that are characterized by the presence of hypomeral setae.</p></tp:treatment-sec><tp:treatment-sec sec-type="Biology"><title>Biology.</title><p><italic><tp:taxon-name><tp:taxon-name-part taxon-name-part-type="genus">Exaesiopus</tp:taxon-name-part></tp:taxon-name></italic> species are almost exclusively found in sandy soils, beach dunes, river sands, and are also found in sandy areas further inland (e.g. Sahara desert). Morphologically they are well adapted to their fossorial habits. Species are often collected on rotting biological matter, e.g. under faeces, dead fish etc., and are occasionally found under coastal wrack or by shore washing. The middle Asian <italic><tp:taxon-name><tp:taxon-name-part taxon-name-part-type="genus">Exaesiopus</tp:taxon-name-part> <tp:taxon-name-part taxon-name-part-type="species">atrovirens</tp:taxon-name-part></tp:taxon-name></italic> and <italic><tp:taxon-name><tp:taxon-name-part taxon-name-part-type="genus">Exaesiopus</tp:taxon-name-part> <tp:taxon-name-part taxon-name-part-type="species">torvus</tp:taxon-name-part></tp:taxon-name></italic> are sometimes found burrowing under <italic><tp:taxon-name><tp:taxon-name-part taxon-name-part-type="genus">Tamarix</tp:taxon-name-part></tp:taxon-name></italic>. The biology of <italic><tp:taxon-name><tp:taxon-name-part taxon-name-part-type="genus">Exaesiopus</tp:taxon-name-part> <tp:taxon-name-part taxon-name-part-type="species">laevis</tp:taxon-name-part></tp:taxon-name></italic> and <italic><tp:taxon-name><tp:taxon-name-part taxon-name-part-type="genus">Exaesiopus</tp:taxon-name-part> <tp:taxon-name-part taxon-name-part-type="species">therondi</tp:taxon-name-part></tp:taxon-name></italic> is unknown, the latter has been found inside the stomach of Kentish plover (<italic><tp:taxon-name><tp:taxon-name-part taxon-name-part-type="genus">Charadrius</tp:taxon-name-part> <tp:taxon-name-part taxon-name-part-type="species">alexandrinus</tp:taxon-name-part></tp:taxon-name></italic> L. (<tp:taxon-name><tp:taxon-name-part taxon-name-part-type="class">Aves</tp:taxon-name-part></tp:taxon-name>)).</p></tp:treatment-sec><tp:treatment-sec sec-type="Distribution"><title>Distribution.</title><p>Genus <italic><tp:taxon-name><tp:taxon-name-part taxon-name-part-type="genus">Exaesiopus</tp:taxon-name-part></tp:taxon-name></italic> has a generally circum-Mediterranean-Caspian-Turanian distribution, most westerly occurring on the Canary Islands, reaching Afghanistan in the east. Its members have also been collected in the Sahara desert (Laghouat, Algeria), reaching as far east as northern Somalia (<italic><tp:taxon-name><tp:taxon-name-part taxon-name-part-type="genus">Exaesiopus</tp:taxon-name-part> <tp:taxon-name-part taxon-name-part-type="species">laevis</tp:taxon-name-part></tp:taxon-name></italic>) or Djibouti (<italic><tp:taxon-name><tp:taxon-name-part taxon-name-part-type="genus">Exaesiopus</tp:taxon-name-part> <tp:taxon-name-part taxon-name-part-type="species">henoni</tp:taxon-name-part></tp:taxon-name></italic>). <italic><tp:taxon-name><tp:taxon-name-part taxon-name-part-type="genus">Exaesiopus</tp:taxon-name-part> <tp:taxon-name-part taxon-name-part-type="species">glaucus</tp:taxon-name-part></tp:taxon-name></italic> is known only from the Republic of South Africa and Namibia.</p></tp:treatment-sec><tp:treatment-sec><!--Section generated to contain objects referenced in tp:taxon-treatment.--><fig id="F2" position="float" orientation="portrait"><label>Figures 2–9.</label><caption><p><italic><tp:taxon-name><tp:taxon-name-part taxon-name-part-type="genus">Exaesiopus</tp:taxon-name-part> <tp:taxon-name-part taxon-name-part-type="species">grossipes</tp:taxon-name-part></tp:taxon-name></italic> (Marseul, 1855) <bold>2</bold> head, dorsal view <bold>3</bold> mentum, ventral view <bold>4</bold> clypeus <bold>5</bold> propygidium + pygidium <bold>6</bold> prosternum <bold>7</bold> mesoventrite <bold>8</bold> lateral disc od metaventrite + metepisternum <bold>9</bold> protibia, dorsal view.</p></caption><graphic xmlns:xlink="http://www.w3.org/1999/xlink" xlink:href="zookeys-479-065-g002.jpg" position="float" orientation="portrait" xlink:type="simple" id="oo_37782.jpg"/></fig><fig id="F11" position="float" orientation="portrait"><label>Figure 55.</label><caption><p><italic><tp:taxon-name><tp:taxon-name-part taxon-name-part-type="genus">Exaesiopus</tp:taxon-name-part> <tp:taxon-name-part taxon-name-part-type="species">torvus</tp:taxon-name-part></tp:taxon-name></italic> Reichardt, 1926 habitus.</p></caption><graphic xmlns:xlink="http://www.w3.org/1999/xlink" xlink:href="zookeys-479-065-g011.jpg" position="float" orientation="portrait" xlink:type="simple" id="oo_37791.jpg"/></fig><fig id="F8" position="float" orientation="portrait"><label>Figures 36–43.</label><caption><p><italic><tp:taxon-name><tp:taxon-name-part taxon-name-part-type="genus">Exaesiopus</tp:taxon-name-part> <tp:taxon-name-part taxon-name-part-type="species">henoni</tp:taxon-name-part></tp:taxon-name></italic> (Schmidt, 1896) <bold>36</bold> mentum, ventral view <bold>37</bold> head, dorsal view <bold>38</bold> propygidium and pygidium <bold>39</bold> prosternum <bold>40</bold> mesoventrite <bold>41</bold> lateral disc of metaventrite + metepisternum <bold>42</bold> protibia, dorsal view <bold>43</bold> ditto, ventral view.</p></caption><graphic xmlns:xlink="http://www.w3.org/1999/xlink" xlink:href="zookeys-479-065-g008.jpg" position="float" orientation="portrait" xlink:type="simple" id="oo_37788.jpg"/></fig></tp:treatment-sec><ref-list><ref id="B29"><mixed-citation xmlns:xlink="http://www.w3.org/1999/xlink" xlink:type="simple"><person-group><name name-style="western"><surname>Reichardt</surname><given-names>A</given-names></name></person-group> (<year>1926</year>) <article-title>Über die mit <italic><tp:taxon-name><tp:taxon-name-part taxon-name-part-type="genus">Pachylopus</tp:taxon-name-part></tp:taxon-name></italic> verwandten Arten.</article-title><source>Entomologische Blätter</source><volume>22</volume>: <fpage>12</fpage>–<lpage>18</lpage>.</mixed-citation></ref><ref id="B30"><mixed-citation xmlns:xlink="http://www.w3.org/1999/xlink" xlink:type="simple"><person-group><name name-style="western"><surname>Reichardt</surname><given-names>A</given-names></name></person-group> (<year>1941</year>) <article-title>Semeystva <tp:taxon-name><tp:taxon-name-part taxon-name-part-type="family">Sphaeritidae</tp:taxon-name-part></tp:taxon-name> i <tp:taxon-name><tp:taxon-name-part taxon-name-part-type="family">Histeridae</tp:taxon-name-part></tp:taxon-name></article-title> (<volume>Vol. 1</volume>). [<trans-title xml:lang="en">Families <tp:taxon-name><tp:taxon-name-part taxon-name-part-type="family">Sphaeritidae</tp:taxon-name-part></tp:taxon-name> and <tp:taxon-name><tp:taxon-name-part taxon-name-part-type="family">Histeridae</tp:taxon-name-part></tp:taxon-name></trans-title>]. In: <source>Fauna SSSR, Nasekomye Zhestokrylye</source>, <volume>V, 3</volume>. <publisher-name>Nauka</publisher-name>, <publisher-loc>Moskva-Leningrad</publisher-loc>, <size units="page">xiii + 419 pp</size>.</mixed-citation></ref><ref id="B28"><mixed-citation xmlns:xlink="http://www.w3.org/1999/xlink" xlink:type="simple"><person-group><name name-style="western"><surname>Peyerimhoff</surname><given-names>P</given-names></name></person-group> (<year>1936</year>) <article-title>Les Saprinines Sabulicoles du Nord de l’Afrique (<tp:taxon-name><tp:taxon-name-part taxon-name-part-type="order">Coleoptera</tp:taxon-name-part></tp:taxon-name>: <tp:taxon-name><tp:taxon-name-part taxon-name-part-type="family">Histeridae</tp:taxon-name-part></tp:taxon-name>).</article-title><source>Bulletin de la Société Entomologique d’Égypte</source><volume>20</volume>: <fpage>213</fpage>–<lpage>228</lpage>.</mixed-citation></ref><ref id="B5"><mixed-citation xmlns:xlink="http://www.w3.org/1999/xlink" xlink:type="simple"><person-group><name name-style="western"><surname>Kryzhanovskij</surname><given-names>OL</given-names></name><name name-style="western"><surname>Reichardt</surname><given-names>AN</given-names></name></person-group> (<year>1976</year>) <article-title>Zhuki Nadsemeystva <tp:taxon-name><tp:taxon-name-part taxon-name-part-type="superfamily">Histeroidea</tp:taxon-name-part></tp:taxon-name> (semeystva <tp:taxon-name><tp:taxon-name-part taxon-name-part-type="family">Sphaeritidae</tp:taxon-name-part></tp:taxon-name>, <tp:taxon-name><tp:taxon-name-part taxon-name-part-type="family">Histeridae</tp:taxon-name-part></tp:taxon-name>, <tp:taxon-name><tp:taxon-name-part taxon-name-part-type="family">Synteliidae</tp:taxon-name-part></tp:taxon-name>).</article-title> [<trans-title xml:lang="en">Beetles of the superfamily <tp:taxon-name><tp:taxon-name-part taxon-name-part-type="superfamily">Histeroidea</tp:taxon-name-part></tp:taxon-name> (families <tp:taxon-name><tp:taxon-name-part taxon-name-part-type="family">Sphaeritidae</tp:taxon-name-part></tp:taxon-name>, <tp:taxon-name><tp:taxon-name-part taxon-name-part-type="family">Histeridae</tp:taxon-name-part></tp:taxon-name>, <tp:taxon-name>Syntelidae</tp:taxon-name>)</trans-title>]. In: <source>Fauna SSSR, Zhestokrylye</source>, <edition>Vyp. 4</edition>. <publisher-name>Nauka</publisher-name>, <publisher-loc>Leningrad</publisher-loc>, <size units="page">434 pp</size>. [in Russian]</mixed-citation></ref><ref id="B25"><mixed-citation xmlns:xlink="http://www.w3.org/1999/xlink" xlink:type="simple"><person-group><name name-style="western"><surname>Mazur</surname><given-names>S</given-names></name><name name-style="western"><surname>Kaszab</surname><given-names>Z</given-names></name></person-group> (<year>1980</year>) <source>Sutabogarak – <tp:taxon-name><tp:taxon-name-part taxon-name-part-type="family">Histeridae</tp:taxon-name-part></tp:taxon-name>. 14. Füzet. In: Fauna Hungariae. 138. VII Kötet.</source><publisher-name>Academic Press</publisher-name>, <publisher-loc>Budapest</publisher-loc>, <size units="page">123 pp</size>. <comment>[in Hungarian]</comment></mixed-citation></ref><ref id="B33"><mixed-citation xmlns:xlink="http://www.w3.org/1999/xlink" xlink:type="simple"><person-group><name name-style="western"><surname>Vienna</surname><given-names>P</given-names></name></person-group> (<year>1980</year>) <source>Fauna d’Italia. Vol. XVI. <tp:taxon-name><tp:taxon-name-part taxon-name-part-type="order">Coleoptera</tp:taxon-name-part></tp:taxon-name><tp:taxon-name><tp:taxon-name-part taxon-name-part-type="family">Histeridae</tp:taxon-name-part></tp:taxon-name></source>. <publisher-name>Calderini Press</publisher-name>, <publisher-loc>Bologna</publisher-loc>, <size units="page">ix + 386 pp</size>. <comment>[in Italian]</comment></mixed-citation></ref><ref id="B21"><mixed-citation xmlns:xlink="http://www.w3.org/1999/xlink" xlink:type="simple"><person-group><name name-style="western"><surname>Mazur</surname><given-names>S</given-names></name></person-group> (<year>1984</year>) <article-title>A world catalogue of <tp:taxon-name><tp:taxon-name-part taxon-name-part-type="family">Histeridae</tp:taxon-name-part></tp:taxon-name>.</article-title><source>Polskie Pismo Entomologiczne</source><volume>54</volume>(<issue>3-4</issue>): <fpage>1</fpage>–<lpage>376</lpage>.</mixed-citation></ref><ref id="B22"><mixed-citation xmlns:xlink="http://www.w3.org/1999/xlink" xlink:type="simple"><person-group><name name-style="western"><surname>Mazur</surname><given-names>S</given-names></name></person-group> (<year>1997</year>) <article-title>A world catalogue of the <tp:taxon-name><tp:taxon-name-part taxon-name-part-type="family">Histeridae</tp:taxon-name-part></tp:taxon-name> (<tp:taxon-name><tp:taxon-name-part taxon-name-part-type="order">Coleoptera</tp:taxon-name-part></tp:taxon-name>: <tp:taxon-name><tp:taxon-name-part taxon-name-part-type="family">Histeridae</tp:taxon-name-part></tp:taxon-name>).</article-title><source>Genus</source>, <supplement>Supplement</supplement>: <fpage>1</fpage>–<lpage>373</lpage>.</mixed-citation></ref><ref id="B34"><mixed-citation xmlns:xlink="http://www.w3.org/1999/xlink" xlink:type="simple"><person-group><name name-style="western"><surname>Yélamos</surname><given-names>T</given-names></name></person-group> (<year>2002</year>) <chapter-title><tp:taxon-name><tp:taxon-name-part taxon-name-part-type="order">Coleoptera</tp:taxon-name-part></tp:taxon-name>, <tp:taxon-name><tp:taxon-name-part taxon-name-part-type="family">Histeridae</tp:taxon-name-part></tp:taxon-name>.</chapter-title> In: <person-group><name name-style="western"><surname>Ramos</surname><given-names>MA</given-names></name><name name-style="western"><surname>Tercedor</surname><given-names>JA</given-names></name><name name-style="western"><surname>Bellés-Ros</surname><given-names>X</given-names></name><name name-style="western"><surname>Gosálbez-Noguera</surname><given-names>J</given-names></name><name name-style="western"><surname>Sierra</surname><given-names>ÁG</given-names></name><name name-style="western"><surname>Mayol</surname><given-names>EM</given-names></name><name name-style="western"><surname>Piera</surname><given-names>FM</given-names></name><name name-style="western"><surname>Marino</surname><given-names>JS</given-names></name><name name-style="western"><surname>González</surname><given-names>JT</given-names></name></person-group> (<role>Eds</role>) <source>Fauna Ibérica</source>. <volume>Vol. 17</volume>. <publisher-name>Museo Nacional de Ciencias Naturales</publisher-name>, <publisher-loc>CSCI, Madrid</publisher-loc>, <size units="page">411 pp</size>. <comment>[in Spanish]</comment></mixed-citation></ref><ref id="B23"><mixed-citation xmlns:xlink="http://www.w3.org/1999/xlink" xlink:type="simple"><person-group><name name-style="western"><surname>Mazur</surname><given-names>S</given-names></name></person-group> (<year>2004</year>) <article-title>Family <tp:taxon-name><tp:taxon-name-part taxon-name-part-type="family">Histeridae</tp:taxon-name-part></tp:taxon-name>.</article-title> In: <person-group><name name-style="western"><surname>Löbl</surname><given-names>I</given-names></name><name name-style="western"><surname>Smetana</surname><given-names>A</given-names></name></person-group> (<role>Eds</role>) <source>Catalogue of Palaearctic <tp:taxon-name><tp:taxon-name-part taxon-name-part-type="order">Coleoptera</tp:taxon-name-part></tp:taxon-name>, Vol. 2, <tp:taxon-name><tp:taxon-name-part taxon-name-part-type="superfamily">Hydrophiloidea</tp:taxon-name-part></tp:taxon-name>-<tp:taxon-name><tp:taxon-name-part taxon-name-part-type="superfamily">Histeroidea</tp:taxon-name-part></tp:taxon-name>-<tp:taxon-name><tp:taxon-name-part taxon-name-part-type="superfamily">Staphylinoidea</tp:taxon-name-part></tp:taxon-name></source>. <publisher-name>Apollo Books</publisher-name>, <publisher-loc>Stenstrup</publisher-loc>, <fpage>68</fpage>–<lpage>102</lpage>.</mixed-citation></ref><ref id="B9"><mixed-citation xmlns:xlink="http://www.w3.org/1999/xlink" xlink:type="simple"><person-group><name name-style="western"><surname>Lackner</surname><given-names>T</given-names></name></person-group> (<year>2010</year>) <article-title>Review of the Palaearctic genera of <tp:taxon-name><tp:taxon-name-part taxon-name-part-type="subfamily">Saprininae</tp:taxon-name-part></tp:taxon-name> (<tp:taxon-name><tp:taxon-name-part taxon-name-part-type="order">Coleoptera</tp:taxon-name-part></tp:taxon-name>: <tp:taxon-name><tp:taxon-name-part taxon-name-part-type="family">Histeridae</tp:taxon-name-part></tp:taxon-name>).</article-title><source>Acta Entomologica Musei Nationalis Pragae</source><volume>50</volume> (<supplement>Supplementum</supplement>): <fpage>1</fpage>–<lpage>254</lpage>.</mixed-citation></ref><ref id="B24"><mixed-citation xmlns:xlink="http://www.w3.org/1999/xlink" xlink:type="simple"><person-group><name name-style="western"><surname>Mazur</surname><given-names>S</given-names></name></person-group> (<year>2011</year>) <source>A concise catalogue of the <tp:taxon-name><tp:taxon-name-part taxon-name-part-type="family">Histeridae</tp:taxon-name-part></tp:taxon-name> (<tp:taxon-name><tp:taxon-name-part taxon-name-part-type="order">Coleoptera</tp:taxon-name-part></tp:taxon-name>).</source><publisher-name>Warsaw University of Life Sciences</publisher-name>, <publisher-loc>SGGW Press, Warsaw</publisher-loc>, <size units="page">332 pp</size>.</mixed-citation></ref></ref-list></tp:taxon-treatment>
