# Supplementary material for: Revision of the genus Exaesiopus Reichardt, 1926 (Coleoptera, Histeridae, Saprininae)
Source: Zookeys. 2015 Jan 29;(479):65–108. doi: 10.3897/zookeys.479.8738 (PMC4319064; doi:10.3897/zookeys.479.8738)
Supplement: XML Treatment for Exaesiopus henoni [file zookeys.479.8738-treatment3.xml]

<!DOCTYPE tp:taxon-treatment
  PUBLIC "-//TaxonX//DTD Taxonomic Treatment Publishing DTD v0 20100105//EN" "tax-treatment-NSO.dtd">
<tp:taxon-treatment xmlns:tp="http://www.plazi.org/taxpub"><tp:treatment-meta><kwd-group><label>Taxon classification</label><kwd><named-content content-type="kingdom">Animalia</named-content></kwd><kwd><named-content content-type="order">Coleoptera</named-content></kwd><kwd><named-content content-type="family">Histeridae</named-content></kwd></kwd-group><mixed-citation publication-type="journal"><person-group><name><surname>Lackner</surname><given-names>Tomáš</given-names></name></person-group><article-title>Revision of the genus <italic><tp:taxon-name><tp:taxon-name-part taxon-name-part-type="genus">Exaesiopus</tp:taxon-name-part></tp:taxon-name></italic> Reichardt, 1926 (<tp:taxon-name><tp:taxon-name-part taxon-name-part-type="order">Coleoptera</tp:taxon-name-part></tp:taxon-name>, <tp:taxon-name><tp:taxon-name-part taxon-name-part-type="family">Histeridae</tp:taxon-name-part></tp:taxon-name>, <tp:taxon-name><tp:taxon-name-part taxon-name-part-type="subfamily">Saprininae</tp:taxon-name-part></tp:taxon-name>)</article-title><source>Zookeys</source><day>29</day><month>1</month><year>2015</year><volume>2015</volume><issue>479</issue><fpage>65</fpage><lpage>108</lpage><pub-id pub-id-type="doi">10.3897/zookeys.479.8738</pub-id></mixed-citation></tp:treatment-meta><tp:nomenclature><tp:taxon-name>
                        <tp:taxon-name-part taxon-name-part-type="genus">Exaesiopus</tp:taxon-name-part>
                        <tp:taxon-name-part taxon-name-part-type="species">henoni</tp:taxon-name-part>
                    </tp:taxon-name><tp:taxon-authority>(Schmidt, 1896)</tp:taxon-authority><xref ref-type="fig" rid="F7">Figs 35</xref><xref ref-type="fig" rid="F8">, 36–43</xref><xref ref-type="fig" rid="F9">, 44–45</xref><xref ref-type="fig" rid="F10">, 46–54</xref><!--PageBreak--><!--PageBreak--><tp:nomenclature-citation-list><tp:nomenclature-citation><tp:taxon-name><tp:taxon-name-part taxon-name-part-type="genus">Pachylopus</tp:taxon-name-part> <tp:taxon-name-part taxon-name-part-type="species">henoni</tp:taxon-name-part></tp:taxon-name><comment><xref ref-type="bibr" rid="B31">Schmidt 1896</xref>: 206</comment></tp:nomenclature-citation><tp:nomenclature-citation><tp:taxon-name><tp:taxon-name-part taxon-name-part-type="genus">Saprinus</tp:taxon-name-part> <tp:taxon-name-part taxon-name-part-type="species">henoni</tp:taxon-name-part></tp:taxon-name><comment>: Bickhardt 1910: 106.</comment></tp:nomenclature-citation><tp:nomenclature-citation><tp:taxon-name><tp:taxon-name-part taxon-name-part-type="genus">Exaesiopus</tp:taxon-name-part> <tp:taxon-name-part taxon-name-part-type="species">henoni</tp:taxon-name-part></tp:taxon-name><comment>: <xref ref-type="bibr" rid="B21">Mazur (1984)</xref>: 101; <xref ref-type="bibr" rid="B22">(1997)</xref>: 264; <xref ref-type="bibr" rid="B23">(2004)</xref>: 92; <xref ref-type="bibr" rid="B24">(2011)</xref>: 210.</comment></tp:nomenclature-citation></tp:nomenclature-citation-list></tp:nomenclature><tp:treatment-sec sec-type="Type locality"><title>Type locality.</title><p>Aïn Sefra, Algeria.</p></tp:treatment-sec><tp:treatment-sec sec-type="Type material examined"><title>Type material examined.</title><p>Lectotype, ♀, side-mounted on triangular point, left metatarsus missing, with the following labels: “♀” (printed); followed by: “<tp:taxon-name><tp:taxon-name-part taxon-name-part-type="species">henoni</tp:taxon-name-part></tp:taxon-name> m / Aïn Sefra” (written); followed by: “coll Schmidt- / Bickhardt” (printed); followed by: “<tp:taxon-name><tp:taxon-name-part taxon-name-part-type="genus">Pachylopus</tp:taxon-name-part></tp:taxon-name> / <tp:taxon-name><tp:taxon-name-part taxon-name-part-type="species">henoni</tp:taxon-name-part></tp:taxon-name> Schmidt / Coll. Schmidt-Bickhardt” (printed); followed by: “LECTOTYPE / N. Dégallier” (red label, printed) (ZMHUB). 1 ♂ paralectotype, with the following labels: “Aïn Sefra / Hénon” (printed); followed by: “<tp:taxon-name><tp:taxon-name-part taxon-name-part-type="genus">Pachylopus</tp:taxon-name-part></tp:taxon-name> / <tp:taxon-name><tp:taxon-name-part taxon-name-part-type="species">Henoni</tp:taxon-name-part></tp:taxon-name> / Schm. Type” (written); followed by: “PARA- / LECTOTYPE / N. Dégallier” (printed) (BMNH). 1 ♀, paralectotype, with the following labels: “Aïn Sefra / Hénon” (printed); followed by: “<tp:taxon-name><tp:taxon-name-part taxon-name-part-type="genus">Pachylopus</tp:taxon-name-part></tp:taxon-name> / <tp:taxon-name><tp:taxon-name-part taxon-name-part-type="species">Henoni</tp:taxon-name-part></tp:taxon-name> / Cotype ‘96 Sch.” (written); followed by: “PARA- / LECTOTYPE / N. Dégallier” (printed) (BMNH); Paralectotypes: 1 ♂ &amp; 4 specs., with the following labels: “Aïn-Sefra / Hénon” (printed); followed by: “Museum Paris / ex coll. / P. de Peyerimhoff” (printed); followed by: “PARA - / LECTOTYPE / N. Dégallier” (red label, printed) (MNHN).</p><p>1 Syntype, ♀, side-mounted on a triangular point, with the following labels: “♀” (printed); followed by: “Type” (brick-red label, printed); followed by: “Aïn-Sefra / Hénon” (printed); followed by: “<tp:taxon-name><tp:taxon-name-part taxon-name-part-type="genus">Pachylopus</tp:taxon-name-part></tp:taxon-name> / <tp:taxon-name><tp:taxon-name-part taxon-name-part-type="species">Henoni</tp:taxon-name-part></tp:taxon-name> typ” (written); followed by: “<tp:taxon-name><tp:taxon-name-part taxon-name-part-type="genus">Pachylopus</tp:taxon-name-part></tp:taxon-name> / <tp:taxon-name><tp:taxon-name-part taxon-name-part-type="species">henoni</tp:taxon-name-part></tp:taxon-name> Schmidt / Coll. Schmidt-Bickhardt” (printed); 1 Syntype, ♀, side-mounted on a triangular point, with the following labels: “♀” (printed); followed by: “Type” (brick-red label, printed); followed by: “Aïn-Sefra / Hénon” (printed); followed by: “<tp:taxon-name><tp:taxon-name-part taxon-name-part-type="genus">Pachylopus</tp:taxon-name-part></tp:taxon-name> / <tp:taxon-name><tp:taxon-name-part taxon-name-part-type="species">Henoni</tp:taxon-name-part></tp:taxon-name> m” (written); followed by: “coll. J. Schmidt” (printed); followed by: “<tp:taxon-name><tp:taxon-name-part taxon-name-part-type="genus">Pachylopus</tp:taxon-name-part></tp:taxon-name> / <tp:taxon-name><tp:taxon-name-part taxon-name-part-type="species">henoni</tp:taxon-name-part></tp:taxon-name> Schmidt / Coll. Schmidt-Bickhardt” (printed); 1 Syntype, ♀, side-mounted on a triangular point, with the following labels: “♀” (printed); followed by: “Type” (brick-red label, printed); followed by: “Aïn-Sefra / Hénon” (printed); followed by: “<tp:taxon-name><tp:taxon-name-part taxon-name-part-type="genus">Pachylopus</tp:taxon-name-part></tp:taxon-name> / <tp:taxon-name><tp:taxon-name-part taxon-name-part-type="species">Henoni</tp:taxon-name-part></tp:taxon-name> m” (written); followed by: “<tp:taxon-name><tp:taxon-name-part taxon-name-part-type="genus">Pachylopus</tp:taxon-name-part></tp:taxon-name> / <tp:taxon-name><tp:taxon-name-part taxon-name-part-type="species">henoni</tp:taxon-name-part></tp:taxon-name> Schmidt / Coll. Schmidt-Bickhardt” (printed) (all syntypes ZMHUB).</p></tp:treatment-sec><tp:treatment-sec sec-type="Additional material examined"><title>Additional material examined.</title><p>ALGERIA: 1 spec., Mraier, D. de Constantine, coll. de Vauloger (ZIN); 4 ♂♂ + 1 ♀ + 3 specs., Aïn Sefra, Hénon (MNHN); 1 spec., idem, but, v-vi.1896, L. Bleuse leg. (MNHN); 1 ♂ + ♀, idem, but CYG; 3 specs., Colomb-Béchar, 27.iv.1923, J. Thérond leg. (MNHN); 1 spec., ibid, but 30.iv.1923 (MNHN); 2 specs., Mraier, D. de Constantine, Vauloger (MNHN); 1 spec., Biskra, Dr. H.J. Veth leg. (NCB); 3 specs., Aïn Sefra, 26.iv.1987, A. Olexa (TLAN); 1 ♀, ibid, but 25.–27.iv.1987, D. Král leg. Djibouti: 1 ♀, As-Eyla, viii.1976 (NCB). Libya: 1 spec., Tripolitania, Wadi Sofeggin, 21.–23.v.1963, no collector (MNHN).</p><!--PageBreak--></tp:treatment-sec><tp:treatment-sec sec-type="Diagnostic description"><title>Diagnostic description.</title><p>Body length: PEL: 2.50–2.75 mm; APW: 0.875–1.00 mm; PPW: 1.875–2.00 mm; EW: 2.125–2.20 mm; EL: 1.625–1.80 mm. Body (Fig. <xref ref-type="fig" rid="F7">35</xref>) similar to <italic><tp:taxon-name><tp:taxon-name-part taxon-name-part-type="genus">Exaesiopus</tp:taxon-name-part> <tp:taxon-name-part taxon-name-part-type="species">grossipes</tp:taxon-name-part></tp:taxon-name></italic>, but without any trace of metallic tinge; antennae similar to those of <italic><tp:taxon-name><tp:taxon-name-part taxon-name-part-type="genus">Exaesiopus</tp:taxon-name-part> <tp:taxon-name-part taxon-name-part-type="species">grossipes</tp:taxon-name-part></tp:taxon-name></italic>; sensory structures of the antennal club not examined. Mouthparts generally similar to those of <italic><tp:taxon-name><tp:taxon-name-part taxon-name-part-type="genus">Exaesiopus</tp:taxon-name-part> <tp:taxon-name-part taxon-name-part-type="species">grossipes</tp:taxon-name-part></tp:taxon-name></italic>; mentum (Fig. <xref ref-type="fig" rid="F8">36</xref>) sub-quadrate, feebly inwardly arcuate on anterior margin; anterior margin with several long setae, lateral margins with single row of sparse shorter ramose setae; stipes of maxilla with four setae (three in <italic><tp:taxon-name><tp:taxon-name-part taxon-name-part-type="genus">Exaesiopus</tp:taxon-name-part> <tp:taxon-name-part taxon-name-part-type="species">grossipes</tp:taxon-name-part></tp:taxon-name></italic>); rest of the mouthparts as in <italic><tp:taxon-name><tp:taxon-name-part taxon-name-part-type="genus">Exaesiopus</tp:taxon-name-part> <tp:taxon-name-part taxon-name-part-type="species">grossipes</tp:taxon-name-part></tp:taxon-name></italic>. Clypeus (Fig. <xref ref-type="fig" rid="F8">37</xref>) as in <italic><tp:taxon-name><tp:taxon-name-part taxon-name-part-type="genus">Exaesiopus</tp:taxon-name-part> <tp:taxon-name-part taxon-name-part-type="species">grossipes</tp:taxon-name-part></tp:taxon-name></italic>, almost smooth; frontal and supraorbital striae as in <italic><tp:taxon-name><tp:taxon-name-part taxon-name-part-type="genus">Exaesiopus</tp:taxon-name-part> <tp:taxon-name-part taxon-name-part-type="species">grossipes</tp:taxon-name-part></tp:taxon-name></italic>; postorbital stria missing (present in <italic><tp:taxon-name><tp:taxon-name-part taxon-name-part-type="genus">Exaesiopus</tp:taxon-name-part> <tp:taxon-name-part taxon-name-part-type="species">grossipes</tp:taxon-name-part></tp:taxon-name></italic>); frons with two deep chevrons.</p><fig id="F7" position="float" orientation="portrait"><label>Figure 35.</label><caption><p><italic><tp:taxon-name><tp:taxon-name-part taxon-name-part-type="genus">Exaesiopus</tp:taxon-name-part> <tp:taxon-name-part taxon-name-part-type="species">henoni</tp:taxon-name-part></tp:taxon-name></italic> (Schmidt, 1896) habitus.</p></caption><graphic xmlns:xlink="http://www.w3.org/1999/xlink" xlink:href="zookeys-479-065-g007.jpg" position="float" orientation="portrait" xlink:type="simple" id="oo_37787.jpg"/></fig><fig id="F8" position="float" orientation="portrait"><label>Figures 36–43.</label><caption><p><italic><tp:taxon-name><tp:taxon-name-part taxon-name-part-type="genus">Exaesiopus</tp:taxon-name-part> <tp:taxon-name-part taxon-name-part-type="species">henoni</tp:taxon-name-part></tp:taxon-name></italic> (Schmidt, 1896) <bold>36</bold> mentum, ventral view <bold>37</bold> head, dorsal view <bold>38</bold> propygidium and pygidium <bold>39</bold> prosternum <bold>40</bold> mesoventrite <bold>41</bold> lateral disc of metaventrite + metepisternum <bold>42</bold> protibia, dorsal view <bold>43</bold> ditto, ventral view.</p></caption><graphic xmlns:xlink="http://www.w3.org/1999/xlink" xlink:href="zookeys-479-065-g008.jpg" position="float" orientation="portrait" xlink:type="simple" id="oo_37788.jpg"/></fig><p>Pronotal disc (Fig. <xref ref-type="fig" rid="F7">35</xref>) with ellipsoid to round, rather sparse punctation, punctures separated by their own to several times their diameters, postero-median part of disc always smooth, punctation stopping short of lateral pronotal margin leaving a narrow impunctate band; rest of the pronotum as in <!--PageBreak--><!--PageBreak--><italic><tp:taxon-name><tp:taxon-name-part taxon-name-part-type="genus">Exaesiopus</tp:taxon-name-part> <tp:taxon-name-part taxon-name-part-type="species">grossipes</tp:taxon-name-part></tp:taxon-name></italic>. Elytra generally as in <italic><tp:taxon-name><tp:taxon-name-part taxon-name-part-type="genus">Exaesiopus</tp:taxon-name-part> <tp:taxon-name-part taxon-name-part-type="species">grossipes</tp:taxon-name-part></tp:taxon-name></italic>; inner subhumeral stria shortly present medially; dorsal elytral striae for short distance surpassing elytral half; elytral punctation variable, in most specimens present only on fourth elytral interval, but can also at times be present on other elytral intervals (a specimen from Libya), or almost completely missing (a specimen from Algeria); along elytral suture can reach almost elytral base, punctures irregular, variously deep, separated often by several times their own diameter, elytral flanks and humeri always smooth. Propygidium (Fig. <xref ref-type="fig" rid="F8">38</xref>) and pygidium similar to those of <italic><tp:taxon-name><tp:taxon-name-part taxon-name-part-type="genus">Exaesiopus</tp:taxon-name-part> <tp:taxon-name-part taxon-name-part-type="species">grossipes</tp:taxon-name-part></tp:taxon-name></italic>; punctation somewhat sparser (compare Figs <xref ref-type="fig" rid="F2">5</xref> and <xref ref-type="fig" rid="F8">38</xref>). Prosternum (Fig. <xref ref-type="fig" rid="F8">39</xref>) generally similar to that of <italic><tp:taxon-name><tp:taxon-name-part taxon-name-part-type="genus">Exaesiopus</tp:taxon-name-part> <tp:taxon-name-part taxon-name-part-type="species">grossipes</tp:taxon-name-part></tp:taxon-name></italic>, but prosternal foveae very weakly impressed, often indiscernible (absent?); prosternal process deeply concave, constricted, prosternal structures and configuration of the two sets of prosternal striae similar to those of <italic><tp:taxon-name><tp:taxon-name-part taxon-name-part-type="genus">Exaesiopus</tp:taxon-name-part> <tp:taxon-name-part taxon-name-part-type="species">grossipes</tp:taxon-name-part></tp:taxon-name></italic>. Disc of mesoventrite (Fig. <xref ref-type="fig" rid="F8">40</xref>) almost smooth, similar to that of <italic><tp:taxon-name><tp:taxon-name-part taxon-name-part-type="genus">Exaesiopus</tp:taxon-name-part> <tp:taxon-name-part taxon-name-part-type="species">grossipes</tp:taxon-name-part></tp:taxon-name></italic>, but almost as long as wide; meso-metaventral sutural stria undulate; intercoxal disc of metaventrite with longitudinal depression in both sexes, more prominent in male, smooth, basally with several irregular rows of sparse punctures; lateral metaventral stria (Fig. <xref ref-type="fig" rid="F8">41</xref>) obliquely arcuate, apically almost reaching metacoxa; lateral disc of metaventrite (Fig. <xref ref-type="fig" rid="F8">41</xref>) and metepisternum generally similar to those of <italic><tp:taxon-name><tp:taxon-name-part taxon-name-part-type="genus">Exaesiopus</tp:taxon-name-part> <tp:taxon-name-part taxon-name-part-type="species">grossipes</tp:taxon-name-part></tp:taxon-name></italic>, but metepisternum with denser and coarser punctation and longer setae; meterpisternal stria unrecognizable beneath setae (absent?). Intercoxal disc of first abdominal sternite as in <italic><tp:taxon-name><tp:taxon-name-part taxon-name-part-type="genus">Exaesiopus</tp:taxon-name-part> <tp:taxon-name-part taxon-name-part-type="species">grossipes</tp:taxon-name-part></tp:taxon-name></italic>. Protibia (Figs <xref ref-type="fig" rid="F8">42–43</xref>) on outer margin with a single massive triangular tooth, followed by another lower tooth; both teeth topped by triangular denticle followed by two-three inconspicuous rounded denticles entombed in outer protibial margin; protibial spur inconspicuous (absent?); outer part of posterior surface of protibia (Fig. <xref ref-type="fig" rid="F8">43</xref>) smooth, separated from comparatively narrower median part by a definite ridge, posterior protibial stria complete, terminating in two minuscule inner posterior denticles; inner margin of protibia with double row of long dense lamellate setae. Mesotibia (Fig. <xref ref-type="fig" rid="F9">44</xref>) as in <italic><tp:taxon-name><tp:taxon-name-part taxon-name-part-type="genus">Exaesiopus</tp:taxon-name-part> <tp:taxon-name-part taxon-name-part-type="species">grossipes</tp:taxon-name-part></tp:taxon-name></italic>, but denticles on outer margin longer. Metatibia (Fig. <xref ref-type="fig" rid="F9">45</xref>) even more triangularly dilated and thickened than that of <italic><tp:taxon-name><tp:taxon-name-part taxon-name-part-type="genus">Exaesiopus</tp:taxon-name-part> <tp:taxon-name-part taxon-name-part-type="species">grossipes</tp:taxon-name-part></tp:taxon-name></italic>; outer margin with about four strong denticles larger in size apically; dilated anterior margin dorsally with several irregular rows of scattered tiny rounded denticles.</p><fig id="F9" position="float" orientation="portrait"><label>Figures 44–45.</label><caption><p><italic><tp:taxon-name><tp:taxon-name-part taxon-name-part-type="genus">Exaesiopus</tp:taxon-name-part> <tp:taxon-name-part taxon-name-part-type="species">henoni</tp:taxon-name-part></tp:taxon-name></italic> (Schmidt, 1896) <bold>44</bold> mesotibia, dorsal view <bold>45</bold> metatibia, dorsal view.</p></caption><graphic xmlns:xlink="http://www.w3.org/1999/xlink" xlink:href="zookeys-479-065-g009.jpg" position="float" orientation="portrait" xlink:type="simple" id="oo_37789.jpg"/></fig><p>Male genitalia. Eighth sternite (Figs <xref ref-type="fig" rid="F10">46–47</xref>) apically with a brush of sparse setae and a moderately sized velum; eighth tergite apically faintly inwardly arcuate; eighth sternite and tergite fused laterally (Fig. <xref ref-type="fig" rid="F10">48</xref>). Ninth tergite (Fig. <xref ref-type="fig" rid="F10">49</xref>) apically faintly <!--PageBreak-->inwardly arcuate; tenth tergite apically rounded; spiculum gastrale (Figs <xref ref-type="fig" rid="F10">51–52</xref>) similar to that of <italic><tp:taxon-name><tp:taxon-name-part taxon-name-part-type="genus">Exaesiopus</tp:taxon-name-part> <tp:taxon-name-part taxon-name-part-type="species">grossipes</tp:taxon-name-part></tp:taxon-name></italic>. Aedeagus (Figs <xref ref-type="fig" rid="F10">53–54</xref>) short and stout, slightly dilated apically; apex with pseudopores; parameres fused on their apical half. Basal piece of aedeagus short; ratio basal piece:  parameres approximately 1:4.</p><fig id="F10" position="float" orientation="portrait"><label>Figures 46–54.</label><caption><p><italic><tp:taxon-name><tp:taxon-name-part taxon-name-part-type="genus">Exaesiopus</tp:taxon-name-part> <tp:taxon-name-part taxon-name-part-type="species">henoni</tp:taxon-name-part></tp:taxon-name></italic> (Schmidt, 1896) 8<sup>th</sup> sternite and tergite, <bold>46</bold> ventral view <bold>47</bold> ditto, dorsal view <bold>48</bold> ditto, lateral view <bold>49</bold> 9<sup>th</sup> + 10<sup>th</sup> tergite, dorsal view <bold>50</bold> ditto, lateral view <bold>51</bold> spiculum gastrale, ventral view <bold>52</bold> ditto, lateral view <bold>53</bold> aedeagus, dorsal view <bold>54</bold> ditto, lateral view.</p></caption><graphic xmlns:xlink="http://www.w3.org/1999/xlink" xlink:href="zookeys-479-065-g010.jpg" position="float" orientation="portrait" xlink:type="simple" id="oo_37790.jpg"/></fig></tp:treatment-sec><tp:treatment-sec sec-type="Differential diagnosis"><title>Differential diagnosis.</title><!--PageBreak--><p><italic><tp:taxon-name><tp:taxon-name-part taxon-name-part-type="genus">Exaesiopus</tp:taxon-name-part> <tp:taxon-name-part taxon-name-part-type="species">henoni</tp:taxon-name-part></tp:taxon-name></italic> is most similar to the species <italic><tp:taxon-name><tp:taxon-name-part taxon-name-part-type="genus">Exaesiopus</tp:taxon-name-part> <tp:taxon-name-part taxon-name-part-type="species">laevis</tp:taxon-name-part></tp:taxon-name></italic> and <italic><tp:taxon-name><tp:taxon-name-part taxon-name-part-type="genus">Exaesiopus</tp:taxon-name-part> <tp:taxon-name-part taxon-name-part-type="species">therondi</tp:taxon-name-part></tp:taxon-name></italic>, with which it shares the shape of protibia (see also Key to species for details). From <italic><tp:taxon-name><tp:taxon-name-part taxon-name-part-type="genus">Exaesiopus</tp:taxon-name-part> <tp:taxon-name-part taxon-name-part-type="species">therondi</tp:taxon-name-part></tp:taxon-name></italic> it differs by sparsely punctate pronotum, frons that is devoid of tiny irregular rugae, and anterior face of protibia, which is glabrous in <italic><tp:taxon-name><tp:taxon-name-part taxon-name-part-type="genus">Exaesiopus</tp:taxon-name-part> <tp:taxon-name-part taxon-name-part-type="species">henoni</tp:taxon-name-part></tp:taxon-name></italic>, whereas it is obscurely variolate in <italic><tp:taxon-name><tp:taxon-name-part taxon-name-part-type="genus">Exaesiopus</tp:taxon-name-part> <tp:taxon-name-part taxon-name-part-type="species">therondi</tp:taxon-name-part></tp:taxon-name></italic>. From <italic><tp:taxon-name><tp:taxon-name-part taxon-name-part-type="genus">Exaesiopus</tp:taxon-name-part> <tp:taxon-name-part taxon-name-part-type="species">laevis</tp:taxon-name-part></tp:taxon-name></italic> it differs by punctate body (almost impunctate in <italic><tp:taxon-name><tp:taxon-name-part taxon-name-part-type="genus">Exaesiopus</tp:taxon-name-part> <tp:taxon-name-part taxon-name-part-type="species">laevis</tp:taxon-name-part></tp:taxon-name></italic>) and present inner subhumeral stria (absent from <italic><tp:taxon-name><tp:taxon-name-part taxon-name-part-type="genus">Exaesiopus</tp:taxon-name-part> <tp:taxon-name-part taxon-name-part-type="species">laevis</tp:taxon-name-part></tp:taxon-name></italic>). From the remaining species of the genus <italic><tp:taxon-name><tp:taxon-name-part taxon-name-part-type="genus">Exaesiopus</tp:taxon-name-part> <tp:taxon-name-part taxon-name-part-type="species">henoni</tp:taxon-name-part></tp:taxon-name></italic> differs by the shape of the protibia (see also Key to species for details).</p></tp:treatment-sec><tp:treatment-sec sec-type="Biology"><title>Biology.</title><p>A typical psammophile, found in sand.</p></tp:treatment-sec><tp:treatment-sec sec-type="Distribution"><title>Distribution.</title><p>So far known only from Algeria and Morocco (<xref ref-type="bibr" rid="B3">Gomy et al. 2011</xref>). New to Libya and Djibouti.</p></tp:treatment-sec><tp:treatment-sec><!--Section generated to contain objects referenced in tp:taxon-treatment.--><fig id="F2" position="float" orientation="portrait"><label>Figures 2–9.</label><caption><p><italic><tp:taxon-name><tp:taxon-name-part taxon-name-part-type="genus">Exaesiopus</tp:taxon-name-part> <tp:taxon-name-part taxon-name-part-type="species">grossipes</tp:taxon-name-part></tp:taxon-name></italic> (Marseul, 1855) <bold>2</bold> head, dorsal view <bold>3</bold> mentum, ventral view <bold>4</bold> clypeus <bold>5</bold> propygidium + pygidium <bold>6</bold> prosternum <bold>7</bold> mesoventrite <bold>8</bold> lateral disc od metaventrite + metepisternum <bold>9</bold> protibia, dorsal view.</p></caption><graphic xmlns:xlink="http://www.w3.org/1999/xlink" xlink:href="zookeys-479-065-g002.jpg" position="float" orientation="portrait" xlink:type="simple" id="oo_37782.jpg"/></fig></tp:treatment-sec><ref-list><ref id="B31"><mixed-citation xmlns:xlink="http://www.w3.org/1999/xlink" xlink:type="simple"><person-group><name name-style="western"><surname>Schmidt</surname><given-names>J</given-names></name></person-group> (<year>1896</year>) <article-title>Description d’un Histéridae algérien du genre <italic><tp:taxon-name><tp:taxon-name-part taxon-name-part-type="genus">Pachylopus</tp:taxon-name-part></tp:taxon-name></italic> Er. et remarques sur la composition de ce genre (Col.).</article-title><source>Bulletin de la Société Entomologique de France</source><volume>1896</volume>: <fpage>205</fpage>–<lpage>207</lpage>.</mixed-citation></ref><ref id="B21"><mixed-citation xmlns:xlink="http://www.w3.org/1999/xlink" xlink:type="simple"><person-group><name name-style="western"><surname>Mazur</surname><given-names>S</given-names></name></person-group> (<year>1984</year>) <article-title>A world catalogue of <tp:taxon-name><tp:taxon-name-part taxon-name-part-type="family">Histeridae</tp:taxon-name-part></tp:taxon-name>.</article-title><source>Polskie Pismo Entomologiczne</source><volume>54</volume>(<issue>3-4</issue>): <fpage>1</fpage>–<lpage>376</lpage>.</mixed-citation></ref><ref id="B22"><mixed-citation xmlns:xlink="http://www.w3.org/1999/xlink" xlink:type="simple"><person-group><name name-style="western"><surname>Mazur</surname><given-names>S</given-names></name></person-group> (<year>1997</year>) <article-title>A world catalogue of the <tp:taxon-name><tp:taxon-name-part taxon-name-part-type="family">Histeridae</tp:taxon-name-part></tp:taxon-name> (<tp:taxon-name><tp:taxon-name-part taxon-name-part-type="order">Coleoptera</tp:taxon-name-part></tp:taxon-name>: <tp:taxon-name><tp:taxon-name-part taxon-name-part-type="family">Histeridae</tp:taxon-name-part></tp:taxon-name>).</article-title><source>Genus</source>, <supplement>Supplement</supplement>: <fpage>1</fpage>–<lpage>373</lpage>.</mixed-citation></ref><ref id="B23"><mixed-citation xmlns:xlink="http://www.w3.org/1999/xlink" xlink:type="simple"><person-group><name name-style="western"><surname>Mazur</surname><given-names>S</given-names></name></person-group> (<year>2004</year>) <article-title>Family <tp:taxon-name><tp:taxon-name-part taxon-name-part-type="family">Histeridae</tp:taxon-name-part></tp:taxon-name>.</article-title> In: <person-group><name name-style="western"><surname>Löbl</surname><given-names>I</given-names></name><name name-style="western"><surname>Smetana</surname><given-names>A</given-names></name></person-group> (<role>Eds</role>) <source>Catalogue of Palaearctic <tp:taxon-name><tp:taxon-name-part taxon-name-part-type="order">Coleoptera</tp:taxon-name-part></tp:taxon-name>, Vol. 2, <tp:taxon-name><tp:taxon-name-part taxon-name-part-type="superfamily">Hydrophiloidea</tp:taxon-name-part></tp:taxon-name>-<tp:taxon-name><tp:taxon-name-part taxon-name-part-type="superfamily">Histeroidea</tp:taxon-name-part></tp:taxon-name>-<tp:taxon-name><tp:taxon-name-part taxon-name-part-type="superfamily">Staphylinoidea</tp:taxon-name-part></tp:taxon-name></source>. <publisher-name>Apollo Books</publisher-name>, <publisher-loc>Stenstrup</publisher-loc>, <fpage>68</fpage>–<lpage>102</lpage>.</mixed-citation></ref><ref id="B24"><mixed-citation xmlns:xlink="http://www.w3.org/1999/xlink" xlink:type="simple"><person-group><name name-style="western"><surname>Mazur</surname><given-names>S</given-names></name></person-group> (<year>2011</year>) <source>A concise catalogue of the <tp:taxon-name><tp:taxon-name-part taxon-name-part-type="family">Histeridae</tp:taxon-name-part></tp:taxon-name> (<tp:taxon-name><tp:taxon-name-part taxon-name-part-type="order">Coleoptera</tp:taxon-name-part></tp:taxon-name>).</source><publisher-name>Warsaw University of Life Sciences</publisher-name>, <publisher-loc>SGGW Press, Warsaw</publisher-loc>, <size units="page">332 pp</size>.</mixed-citation></ref><ref id="B3"><mixed-citation xmlns:xlink="http://www.w3.org/1999/xlink" xlink:type="simple"><person-group><name name-style="western"><surname>Gomy</surname><given-names>Y</given-names></name><name name-style="western"><surname>Labrique</surname><given-names>H</given-names></name><name name-style="western"><surname>Chavanon</surname><given-names>G</given-names></name><name name-style="western"><surname>Janati Idrissi</surname><given-names>A</given-names></name><name name-style="western"><surname>François</surname><given-names>A</given-names></name></person-group> (<year>2011</year>) <article-title>Contribution à la connaissance des <tp:taxon-name><tp:taxon-name-part taxon-name-part-type="family">Histeridae</tp:taxon-name-part></tp:taxon-name> du Maroc (<tp:taxon-name><tp:taxon-name-part taxon-name-part-type="order">Coleoptera</tp:taxon-name-part></tp:taxon-name>).</article-title><source>Les cahiers du Musée des Confluences – Études scientifiques</source><volume>2</volume>: <fpage>23</fpage>–<lpage>74</lpage>.</mixed-citation></ref></ref-list></tp:taxon-treatment>
