# Supplementary material for: Revision of the genus Exaesiopus Reichardt, 1926 (Coleoptera, Histeridae, Saprininae)
Source: Zookeys. 2015 Jan 29;(479):65–108. doi: 10.3897/zookeys.479.8738 (PMC4319064; doi:10.3897/zookeys.479.8738)
Supplement: XML Treatment for Exaesiopus torvus [file zookeys.479.8738-treatment4.xml]

<!DOCTYPE tp:taxon-treatment
  PUBLIC "-//TaxonX//DTD Taxonomic Treatment Publishing DTD v0 20100105//EN" "tax-treatment-NSO.dtd">
<tp:taxon-treatment xmlns:tp="http://www.plazi.org/taxpub"><tp:treatment-meta><kwd-group><label>Taxon classification</label><kwd><named-content content-type="kingdom">Animalia</named-content></kwd><kwd><named-content content-type="order">Coleoptera</named-content></kwd><kwd><named-content content-type="family">Histeridae</named-content></kwd></kwd-group><mixed-citation publication-type="journal"><person-group><name><surname>Lackner</surname><given-names>Tomáš</given-names></name></person-group><article-title>Revision of the genus <italic><tp:taxon-name><tp:taxon-name-part taxon-name-part-type="genus">Exaesiopus</tp:taxon-name-part></tp:taxon-name></italic> Reichardt, 1926 (<tp:taxon-name><tp:taxon-name-part taxon-name-part-type="order">Coleoptera</tp:taxon-name-part></tp:taxon-name>, <tp:taxon-name><tp:taxon-name-part taxon-name-part-type="family">Histeridae</tp:taxon-name-part></tp:taxon-name>, <tp:taxon-name><tp:taxon-name-part taxon-name-part-type="subfamily">Saprininae</tp:taxon-name-part></tp:taxon-name>)</article-title><source>Zookeys</source><day>29</day><month>1</month><year>2015</year><volume>2015</volume><issue>479</issue><fpage>65</fpage><lpage>108</lpage><pub-id pub-id-type="doi">10.3897/zookeys.479.8738</pub-id></mixed-citation></tp:treatment-meta><tp:nomenclature><tp:taxon-name>
                        <tp:taxon-name-part taxon-name-part-type="genus">Exaesiopus</tp:taxon-name-part>
                        <tp:taxon-name-part taxon-name-part-type="species">torvus</tp:taxon-name-part>
                    </tp:taxon-name><tp:taxon-authority>Reichardt, 1926</tp:taxon-authority><xref ref-type="fig" rid="F11">Figs 55</xref><xref ref-type="fig" rid="F12">, 56–63</xref><xref ref-type="fig" rid="F13">, 64–72</xref><tp:nomenclature-citation-list><tp:nomenclature-citation><tp:taxon-name><tp:taxon-name-part taxon-name-part-type="genus">Exaesiopus</tp:taxon-name-part> <tp:taxon-name-part taxon-name-part-type="species">torvus</tp:taxon-name-part></tp:taxon-name><comment><xref ref-type="bibr" rid="B29">Reichardt 1926</xref>: 17; <xref ref-type="bibr" rid="B21">Mazur (1984)</xref>: 101; <xref ref-type="bibr" rid="B22">(1997)</xref>: 264; <xref ref-type="bibr" rid="B23">(2004)</xref>: 92; <xref ref-type="bibr" rid="B24">(2011)</xref>: 210.</comment></tp:nomenclature-citation></tp:nomenclature-citation-list></tp:nomenclature><tp:treatment-sec sec-type="Type locality"><title>Type locality.</title><p>Yanidarya, Kyzyl-Ordinskij Rayon, Kazakhstan.</p></tp:treatment-sec><tp:treatment-sec sec-type="Type material examined"><title>Type material examined.</title><p>Holotype, ♀ side-mounted on a triangular point, with female genitalia extracted and glued to the subsequent label with female sign, with following labels: “♀” (printed); followed by circular golden label; followed by: “Yany - Darya / perovsk u / Kyzyl-Kum / 24.iv.[1]911” (hand-written); followed by: “Type / <tp:taxon-name><tp:taxon-name-part taxon-name-part-type="genus">Exaesiopus</tp:taxon-name-part></tp:taxon-name> / <tp:taxon-name><tp:taxon-name-part taxon-name-part-type="species">torvus</tp:taxon-name-part></tp:taxon-name> m. / A. Reichardt det.” (written-printed label); followed by: “Holotypus” (red label, printed) (ZIN).</p></tp:treatment-sec><tp:treatment-sec sec-type="Additional material examined"><title>Additional material examined.</title><p>Kazakhstan: 1 ♀, left bank of the river Ural, Saraichikovsk, 8.vi.1932, Lukyanovich leg.; 1 ♀ + 2 specs., left bank of Ural river, opposite of Saraychik, 8.vi.1932, Lukyanovich leg.; 1 ♂, western bank of Aral Sea, Komsomolsk na Ustyurte, 31.v.1978, G. Medvedev; 1 spec., W Kazakhstan obl. [=reg.], Bilj-Agach, 4.vii.1952, L. Arnoldi (in leaf litter). (all exs. ZIN); 1 spec., 1933-102, left bank of the Ural River, Saraychik, 8.vi.[19]32, Lyukanovich (BMNH). Uzbekistan: 1 ♀, Karakum, Khiva, 3.v.1978, leg. Olexa; 1 ♂, ibid, but 1.–5.v.1979 (both exs. TLAN); RUSSIA: 1 spec., Astrakhan Region, Krasniy Yar district, near Dosang vill., 8.v.2009, A. Kovalyov leg. (CAS); 1 spec., ibid, but 14 km NE Dosang vill., barkhan [=sand dune] Tuvayak, 23-24.iv.2008, M. Smirnov leg. (CAS).</p></tp:treatment-sec><tp:treatment-sec sec-type="Diagnostic description"><title>Diagnostic description.</title><p>Body length: PEL: 2.15–2.575 mm; APW: 0.575–0.875 mm; PPW: 1.625–1.925 mm; EW: 1.75–2.125; EL: 1.375–1.625 mm. Body (Fig. <xref ref-type="fig" rid="F11">55</xref>) strongly convex, cuticle as in <italic><tp:taxon-name><tp:taxon-name-part taxon-name-part-type="genus">Exaesiopus</tp:taxon-name-part> <tp:taxon-name-part taxon-name-part-type="species">grossipes</tp:taxon-name-part></tp:taxon-name></italic>, but without metallic tinge; legs, mouthparts and antennae dark yellow to light brown. Antennae as in <italic><tp:taxon-name><tp:taxon-name-part taxon-name-part-type="genus">Exaesiopus</tp:taxon-name-part> <tp:taxon-name-part taxon-name-part-type="species">grossipes</tp:taxon-name-part></tp:taxon-name></italic>; sensory structures of the antennal club not examined. Mouthparts: labrum obscurely variolate, shallowly depressed medially; mentum as in <italic><tp:taxon-name><tp:taxon-name-part taxon-name-part-type="genus">Exaesiopus</tp:taxon-name-part> <tp:taxon-name-part taxon-name-part-type="species">henoni</tp:taxon-name-part></tp:taxon-name></italic>; rest of the mouthparts similar to those of <italic><tp:taxon-name><tp:taxon-name-part taxon-name-part-type="genus">Exaesiopus</tp:taxon-name-part> <tp:taxon-name-part taxon-name-part-type="species">grossipes</tp:taxon-name-part></tp:taxon-name></italic>; terminal labial and maxillary palpomeres truncate. Clypeus (Fig. <xref ref-type="fig" rid="F12">56</xref>) as in <italic><tp:taxon-name><tp:taxon-name-part taxon-name-part-type="genus">Exaesiopus</tp:taxon-name-part> <tp:taxon-name-part taxon-name-part-type="species">grossipes</tp:taxon-name-part></tp:taxon-name></italic>, but rugulose-lacunose; frontal, supraorbital and postorbital striae (Fig. <xref ref-type="fig" rid="F12">57</xref>) as in <italic><tp:taxon-name><tp:taxon-name-part taxon-name-part-type="genus">Exaesiopus</tp:taxon-name-part> <tp:taxon-name-part taxon-name-part-type="species">grossipes</tp:taxon-name-part></tp:taxon-name></italic>; frons rugose, with several irregularly shaped carinate transverse rugae or chevrons intermingled with sparse microscopic punctures. Pronotum: pronotal disc, except for irregularly-shaped impunctate (or weakly punctate) median part entirely covered with round dense punctation, forming transverse rugae and confluent laterally, punctation reaches lateral margins; rest of pronotum as in <italic><tp:taxon-name><tp:taxon-name-part taxon-name-part-type="genus">Exaesiopus</tp:taxon-name-part> <tp:taxon-name-part taxon-name-part-type="species">grossipes</tp:taxon-name-part></tp:taxon-name></italic>.</p><fig id="F11" position="float" orientation="portrait"><label>Figure 55.</label><caption><p><italic><tp:taxon-name><tp:taxon-name-part taxon-name-part-type="genus">Exaesiopus</tp:taxon-name-part> <tp:taxon-name-part taxon-name-part-type="species">torvus</tp:taxon-name-part></tp:taxon-name></italic> Reichardt, 1926 habitus.</p></caption><graphic xmlns:xlink="http://www.w3.org/1999/xlink" xlink:href="zookeys-479-065-g011.jpg" position="float" orientation="portrait" xlink:type="simple" id="oo_37791.jpg"/></fig><fig id="F12" position="float" orientation="portrait"><label>Figures 56–63.</label><caption><p><italic><tp:taxon-name><tp:taxon-name-part taxon-name-part-type="genus">Exaesiopus</tp:taxon-name-part> <tp:taxon-name-part taxon-name-part-type="species">torvus</tp:taxon-name-part></tp:taxon-name></italic> Reichardt, 1926 <bold>56</bold> clypeus <bold>57</bold> head, dorsal view <bold>58</bold> propygidium + pygidium <bold>59</bold> prosternum <bold>60</bold> mesoventrite <bold>61</bold> protibia, dorsal view <bold>62</bold> mesotibia, dorsal view <bold>63</bold> metatibia, dorsal view.</p></caption><graphic xmlns:xlink="http://www.w3.org/1999/xlink" xlink:href="zookeys-479-065-g012.jpg" position="float" orientation="portrait" xlink:type="simple" id="oo_37792.jpg"/></fig><p>Elytral humeri not particularly enlarged; inner subhumeral stria present only as a row of several punctures; elytral punctation variable, in most specimens reaching elytral base along fourth elytral interval, punctures often present in all elytral intervals, elytral flanks impunctate; punctures regular and deep, separated by about half to several times their own diameter. Propygidium (Fig. <xref ref-type="fig" rid="F12">58</xref>) and pygidium as in <italic><tp:taxon-name><tp:taxon-name-part taxon-name-part-type="genus">Exaesiopus</tp:taxon-name-part> <tp:taxon-name-part taxon-name-part-type="species">grossipes</tp:taxon-name-part></tp:taxon-name></italic>, but covered with denser punctation. Prosternum: prosternal foveae (Fig. <xref ref-type="fig" rid="F12">59</xref>) weakly impressed; prosternal process otherwise similar to that of <italic><tp:taxon-name><tp:taxon-name-part taxon-name-part-type="genus">Exaesiopus</tp:taxon-name-part> <tp:taxon-name-part taxon-name-part-type="species">grossipes</tp:taxon-name-part></tp:taxon-name></italic>. Disc of mesoventrite (Fig. <xref ref-type="fig" rid="F12">60</xref>) with scattered shallow punctures; intercoxal disc of metaventrite, lateral disc of metaventrite and metepisternum generally similar to those of <italic><tp:taxon-name><tp:taxon-name-part taxon-name-part-type="genus">Exaesiopus</tp:taxon-name-part> <tp:taxon-name-part taxon-name-part-type="species">henoni</tp:taxon-name-part></tp:taxon-name></italic>. Intercoxal disc of first abdominal sternite as in <italic><tp:taxon-name><tp:taxon-name-part taxon-name-part-type="genus">Exaesiopus</tp:taxon-name-part> <tp:taxon-name-part taxon-name-part-type="species">grossipes</tp:taxon-name-part></tp:taxon-name></italic>. Protibia (Fig. <xref ref-type="fig" rid="F12">61</xref>) more dilated than that of <italic><tp:taxon-name><tp:taxon-name-part taxon-name-part-type="genus">Exaesiopus</tp:taxon-name-part> <tp:taxon-name-part taxon-name-part-type="species">grossipes</tp:taxon-name-part></tp:taxon-name></italic>; on outer margin with two widely-spaced low teeth, topped by large triangular denticle followed by two low rounded denticles imbedded in outer protibial margin; protibial spur inconspicuous (absent?) protibia otherwise similar to that of <italic><tp:taxon-name><tp:taxon-name-part taxon-name-part-type="genus">Exaesiopus</tp:taxon-name-part> <tp:taxon-name-part taxon-name-part-type="species">grossipes</tp:taxon-name-part></tp:taxon-name></italic>. Mesotibia (Fig. <xref ref-type="fig" rid="F12">62</xref>) generally similar to that of <italic><tp:taxon-name><tp:taxon-name-part taxon-name-part-type="genus">Exaesiopus</tp:taxon-name-part> <tp:taxon-name-part taxon-name-part-type="species">grossipes</tp:taxon-name-part></tp:taxon-name></italic>. Metatibia (Fig. <xref ref-type="fig" rid="F12">63</xref>) perhaps most triangularly dilated and thickened of all congeners; outer margin with approximately three widely-spaced tiny denticles; inner margin with a dense row of minuscule rounded denticles; no rows of denticles present between the two rows, surface rugulose-lacunose.</p><p>Male genitalia. Eighth (Figs <xref ref-type="fig" rid="F13">64–65</xref>) sternite apically asetose, with tiny vela; eighth tergite apically faintly inwardly arcuate medially; eighth sternite and tergite fused laterally (Fig. <xref ref-type="fig" rid="F13">66</xref>). Ninth tergite (Figs <xref ref-type="fig" rid="F13">67–68</xref>) apically almost straight; tenth tergite apically outwardly arcuate, basally only faintly inwardly arcuate. Spiculum gastrale (Figs <xref ref-type="fig" rid="F13">69–70</xref>) generally similar to that of <italic><tp:taxon-name><tp:taxon-name-part taxon-name-part-type="genus">Exaesiopus</tp:taxon-name-part> <tp:taxon-name-part taxon-name-part-type="species">grossipes</tp:taxon-name-part></tp:taxon-name></italic>. Aedeagus (Figs <xref ref-type="fig" rid="F13">71–72</xref>) almost parallel-sided, apex with pseudopores, parameres fused along their apical half (approximately); aedeagus slightly curved ventrad from the lateral view (Fig. <xref ref-type="fig" rid="F13">72</xref>).</p><fig id="F13" position="float" orientation="portrait"><label>Figures 64–72.</label><caption><p><italic><tp:taxon-name><tp:taxon-name-part taxon-name-part-type="genus">Exaesiopus</tp:taxon-name-part> <tp:taxon-name-part taxon-name-part-type="species">torvus</tp:taxon-name-part></tp:taxon-name></italic> Reichardt, 1926 8<sup>th</sup> sternite + tergite, <bold>64</bold> ventral view <bold>65</bold> ditto, dorsal view <bold>66</bold> ditto, lateral view <bold>67</bold> 9<sup>th</sup> + 10<sup>th</sup> tergites, dorsal view <bold>68</bold> ditto, lateral view <bold>69</bold> spiculum gastrale, ventral view <bold>70</bold> ditto, lateral view <bold>71</bold> aedeagus, dorsal view <bold>72</bold> ditto, lateral view.</p></caption><graphic xmlns:xlink="http://www.w3.org/1999/xlink" xlink:href="zookeys-479-065-g013.jpg" position="float" orientation="portrait" xlink:type="simple" id="oo_37793.jpg"/></fig></tp:treatment-sec><tp:treatment-sec sec-type="Differential diagnosis"><title>Differential diagnosis.</title><p>Generally the most punctate species of <italic><tp:taxon-name><tp:taxon-name-part taxon-name-part-type="genus">Exaesiopus</tp:taxon-name-part></tp:taxon-name></italic>, which can be confused only with densely punctate specimens of <italic><tp:taxon-name><tp:taxon-name-part taxon-name-part-type="genus">Exaesiopus</tp:taxon-name-part> <tp:taxon-name-part taxon-name-part-type="species">grossipes</tp:taxon-name-part></tp:taxon-name></italic> from N Africa. It clearly differs from them by the punctation of pronotum as well as male genitalia (see also Key to species for details).</p></tp:treatment-sec><tp:treatment-sec sec-type="Biology"><title>Biology.</title><p>Similar to that of other congeners – beetles are found in sand.</p></tp:treatment-sec><tp:treatment-sec sec-type="Distribution"><title>Distribution.</title><p>Kazakhstan; new to Uzbekistan and Russia.</p></tp:treatment-sec><ref-list><ref id="B29"><mixed-citation xmlns:xlink="http://www.w3.org/1999/xlink" xlink:type="simple"><person-group><name name-style="western"><surname>Reichardt</surname><given-names>A</given-names></name></person-group> (<year>1926</year>) <article-title>Über die mit <italic><tp:taxon-name><tp:taxon-name-part taxon-name-part-type="genus">Pachylopus</tp:taxon-name-part></tp:taxon-name></italic> verwandten Arten.</article-title><source>Entomologische Blätter</source><volume>22</volume>: <fpage>12</fpage>–<lpage>18</lpage>.</mixed-citation></ref><ref id="B21"><mixed-citation xmlns:xlink="http://www.w3.org/1999/xlink" xlink:type="simple"><person-group><name name-style="western"><surname>Mazur</surname><given-names>S</given-names></name></person-group> (<year>1984</year>) <article-title>A world catalogue of <tp:taxon-name><tp:taxon-name-part taxon-name-part-type="family">Histeridae</tp:taxon-name-part></tp:taxon-name>.</article-title><source>Polskie Pismo Entomologiczne</source><volume>54</volume>(<issue>3-4</issue>): <fpage>1</fpage>–<lpage>376</lpage>.</mixed-citation></ref><ref id="B22"><mixed-citation xmlns:xlink="http://www.w3.org/1999/xlink" xlink:type="simple"><person-group><name name-style="western"><surname>Mazur</surname><given-names>S</given-names></name></person-group> (<year>1997</year>) <article-title>A world catalogue of the <tp:taxon-name><tp:taxon-name-part taxon-name-part-type="family">Histeridae</tp:taxon-name-part></tp:taxon-name> (<tp:taxon-name><tp:taxon-name-part taxon-name-part-type="order">Coleoptera</tp:taxon-name-part></tp:taxon-name>: <tp:taxon-name><tp:taxon-name-part taxon-name-part-type="family">Histeridae</tp:taxon-name-part></tp:taxon-name>).</article-title><source>Genus</source>, <supplement>Supplement</supplement>: <fpage>1</fpage>–<lpage>373</lpage>.</mixed-citation></ref><ref id="B23"><mixed-citation xmlns:xlink="http://www.w3.org/1999/xlink" xlink:type="simple"><person-group><name name-style="western"><surname>Mazur</surname><given-names>S</given-names></name></person-group> (<year>2004</year>) <article-title>Family <tp:taxon-name><tp:taxon-name-part taxon-name-part-type="family">Histeridae</tp:taxon-name-part></tp:taxon-name>.</article-title> In: <person-group><name name-style="western"><surname>Löbl</surname><given-names>I</given-names></name><name name-style="western"><surname>Smetana</surname><given-names>A</given-names></name></person-group> (<role>Eds</role>) <source>Catalogue of Palaearctic <tp:taxon-name><tp:taxon-name-part taxon-name-part-type="order">Coleoptera</tp:taxon-name-part></tp:taxon-name>, Vol. 2, <tp:taxon-name><tp:taxon-name-part taxon-name-part-type="superfamily">Hydrophiloidea</tp:taxon-name-part></tp:taxon-name>-<tp:taxon-name><tp:taxon-name-part taxon-name-part-type="superfamily">Histeroidea</tp:taxon-name-part></tp:taxon-name>-<tp:taxon-name><tp:taxon-name-part taxon-name-part-type="superfamily">Staphylinoidea</tp:taxon-name-part></tp:taxon-name></source>. <publisher-name>Apollo Books</publisher-name>, <publisher-loc>Stenstrup</publisher-loc>, <fpage>68</fpage>–<lpage>102</lpage>.</mixed-citation></ref><ref id="B24"><mixed-citation xmlns:xlink="http://www.w3.org/1999/xlink" xlink:type="simple"><person-group><name name-style="western"><surname>Mazur</surname><given-names>S</given-names></name></person-group> (<year>2011</year>) <source>A concise catalogue of the <tp:taxon-name><tp:taxon-name-part taxon-name-part-type="family">Histeridae</tp:taxon-name-part></tp:taxon-name> (<tp:taxon-name><tp:taxon-name-part taxon-name-part-type="order">Coleoptera</tp:taxon-name-part></tp:taxon-name>).</source><publisher-name>Warsaw University of Life Sciences</publisher-name>, <publisher-loc>SGGW Press, Warsaw</publisher-loc>, <size units="page">332 pp</size>.</mixed-citation></ref></ref-list></tp:taxon-treatment>
