# Supplementary material for: Revision of the genus Exaesiopus Reichardt, 1926 (Coleoptera, Histeridae, Saprininae)
Source: Zookeys. 2015 Jan 29;(479):65–108. doi: 10.3897/zookeys.479.8738 (PMC4319064; doi:10.3897/zookeys.479.8738)
Supplement: XML Treatment for Exaesiopus atrovirens [file zookeys.479.8738-treatment5.xml]

<!DOCTYPE tp:taxon-treatment
  PUBLIC "-//TaxonX//DTD Taxonomic Treatment Publishing DTD v0 20100105//EN" "tax-treatment-NSO.dtd">
<tp:taxon-treatment xmlns:tp="http://www.plazi.org/taxpub"><tp:treatment-meta><kwd-group><label>Taxon classification</label><kwd><named-content content-type="kingdom">Animalia</named-content></kwd><kwd><named-content content-type="order">Coleoptera</named-content></kwd><kwd><named-content content-type="family">Histeridae</named-content></kwd></kwd-group><mixed-citation publication-type="journal"><person-group><name><surname>Lackner</surname><given-names>Tomáš</given-names></name></person-group><article-title>Revision of the genus <italic><tp:taxon-name><tp:taxon-name-part taxon-name-part-type="genus">Exaesiopus</tp:taxon-name-part></tp:taxon-name></italic> Reichardt, 1926 (<tp:taxon-name><tp:taxon-name-part taxon-name-part-type="order">Coleoptera</tp:taxon-name-part></tp:taxon-name>, <tp:taxon-name><tp:taxon-name-part taxon-name-part-type="family">Histeridae</tp:taxon-name-part></tp:taxon-name>, <tp:taxon-name><tp:taxon-name-part taxon-name-part-type="subfamily">Saprininae</tp:taxon-name-part></tp:taxon-name>)</article-title><source>Zookeys</source><day>29</day><month>1</month><year>2015</year><volume>2015</volume><issue>479</issue><fpage>65</fpage><lpage>108</lpage><pub-id pub-id-type="doi">10.3897/zookeys.479.8738</pub-id></mixed-citation></tp:treatment-meta><tp:nomenclature><tp:taxon-name>
                        <tp:taxon-name-part taxon-name-part-type="genus">Exaesiopus</tp:taxon-name-part>
                        <tp:taxon-name-part taxon-name-part-type="species">atrovirens</tp:taxon-name-part>
                    </tp:taxon-name><tp:taxon-authority>Reichardt, 1926</tp:taxon-authority><xref ref-type="fig" rid="F14">Figs 73</xref><xref ref-type="fig" rid="F15">, 74–79</xref><xref ref-type="fig" rid="F16">, 80–88</xref><!--PageBreak--><!--PageBreak--><!--PageBreak--><!--PageBreak--><tp:nomenclature-citation-list><tp:nomenclature-citation><tp:taxon-name><tp:taxon-name-part taxon-name-part-type="genus">Exaesiopus</tp:taxon-name-part> <tp:taxon-name-part taxon-name-part-type="species">atrovirens</tp:taxon-name-part></tp:taxon-name><comment><xref ref-type="bibr" rid="B29">Reichardt 1926</xref>: 17; <xref ref-type="bibr" rid="B21">Mazur (1984)</xref>: 101; <xref ref-type="bibr" rid="B22">(1997)</xref>: 263; <xref ref-type="bibr" rid="B23">(2004)</xref>: 92; <xref ref-type="bibr" rid="B24">(2011)</xref>: 210.</comment></tp:nomenclature-citation></tp:nomenclature-citation-list></tp:nomenclature><tp:treatment-sec sec-type="Type locality"><title>Type locality.</title><p>Arys, Kazakhstan.</p></tp:treatment-sec><tp:treatment-sec sec-type="Type material examined"><title>Type material examined.</title><p>Holotype, ♂, with male genitalia extracted and glued to the subsequent label with male sign, with following labels: “♂” (printed); followed by circular golden label; followed by: “St. Arys / Tashkenskaya Zh d. / 27.v.[1]921 / na sklonach / saye, na osypyach / on the other side of the same label is written: “obryvystych kra- / yov i vypotov / soli. neredko / k reke / sb. I. Ivanov” (hand-written label on both sides); followed by: “<tp:taxon-name><tp:taxon-name-part taxon-name-part-type="genus">Exaesiopus</tp:taxon-name-part></tp:taxon-name> / <tp:taxon-name><tp:taxon-name-part taxon-name-part-type="species">atrovirens</tp:taxon-name-part></tp:taxon-name> sp. n. / A. Reichardt det.” (written-printed label with black margin); followed by red, printed label: “Holotypus” (ZIN). Paratypes: 1 ♂ +1 ♀, with circular golden label, followed by written label: “St. Aris / Tashkenskaya Zh. d. / I. Ivanov 27.v.[1]921”; followed by: “<tp:taxon-name><tp:taxon-name-part taxon-name-part-type="genus">Exaesiopus</tp:taxon-name-part></tp:taxon-name> / <tp:taxon-name><tp:taxon-name-part taxon-name-part-type="species">atrovirens</tp:taxon-name-part></tp:taxon-name> sp.n. / A. Reichardt det. (printed-written); followed by red label, written: “Paratypus”; followed by: “Zoological / Institute RAS / St. Petersburg” (yellow label, printed). 1 ♂, with circular golden label, followed by written label: “Askhabad”; followed by: “<tp:taxon-name><tp:taxon-name-part taxon-name-part-type="genus">Exaesiopus</tp:taxon-name-part></tp:taxon-name> / <tp:taxon-name><tp:taxon-name-part taxon-name-part-type="species">atrovirens</tp:taxon-name-part></tp:taxon-name> sp. n. / A. Reichardt det.” (written-printed); followed by: “Paratypus” (hand-written red label); followed by: “Zoological / Institute RAS / St. Petersburg” (yellow label, printed); followed by yellow, pencil-written label: “09-060” (added by myself); 1 spec., with circular golden label, followed by: “Caucas, further illegible”; (black-turned, formerly red label, printed-written); followed by: “Coll. / Semenov Tian-Shansky” (written-printed); followed by: <!--PageBreak-->“<tp:taxon-name><tp:taxon-name-part taxon-name-part-type="genus">Exaesiopus</tp:taxon-name-part></tp:taxon-name> / <tp:taxon-name><tp:taxon-name-part taxon-name-part-type="species">atrovirens</tp:taxon-name-part></tp:taxon-name> sp. n. / A. Reichardt det.” (written-printed label); followed by: “Paratypus” (hand-written red label); 1 ♂, with male genitalia extracted and glued to the subsequent label with male sign, with following labels: “♂” (printed); followed by circular golden label; followed by: “Caucasus / Coll. Kusnetzov / A. Semenov Tian-Shansky” (written-printed label); followed by: “<tp:taxon-name><tp:taxon-name-part taxon-name-part-type="genus">Exaesiopus</tp:taxon-name-part></tp:taxon-name> / <tp:taxon-name><tp:taxon-name-part taxon-name-part-type="species">atrovirens</tp:taxon-name-part></tp:taxon-name> sp. n. / A. Reichardt det.” (written-printed label); followed by: “Paratypus” (hand-written red label); 1 spec., with circular golden label; followed by: “Owtshaly? / 11 mai / 1880” (written); followed by: “62” (pink label, written); followed by: “k. [=coll.] G. Siversa” (printed label in Russian); followed by: “<tp:taxon-name><tp:taxon-name-part taxon-name-part-type="genus">Saprinus</tp:taxon-name-part></tp:taxon-name> / <tp:taxon-name><tp:taxon-name-part taxon-name-part-type="species">grossipes</tp:taxon-name-part></tp:taxon-name> / Mrs.” (written label); followed by: “<tp:taxon-name><tp:taxon-name-part taxon-name-part-type="genus">Exaesiopus</tp:taxon-name-part></tp:taxon-name> / <tp:taxon-name><tp:taxon-name-part taxon-name-part-type="species">atrovirens</tp:taxon-name-part></tp:taxon-name> sp. n. / A. Reichardt det.” (written-printed label); followed by: “Paratypus” (hand-written red label); 1 spec., with golden circular label, followed by: “Turkestan / Sansar / Glasunov 1892” (black-margined printed label); followed by: “prope group / Hls. mit lang / Wimperhaaren / nur nicht / Akinini” (written); followed by: “k. [=coll.] A. Jacobsona” (printed); followed by: “Paratypus” (red label, written); 1 spec., with golden circular label, followed by: “St. Aris / Tashk. <!--PageBreak-->[Tashkentskaya] Zhe. [iron] d. [railway] / I. Uvarov 27.v.[1]921”; followed by: “<tp:taxon-name><tp:taxon-name-part taxon-name-part-type="genus">Exaesiopus</tp:taxon-name-part></tp:taxon-name> / <tp:taxon-name><tp:taxon-name-part taxon-name-part-type="species">atrovirens</tp:taxon-name-part></tp:taxon-name> sp. n. / A. Reichardt det.” (written-printed label); followed by hand-written red label: “Paratypus”; followed by: “Zoological / Institute RAS / St. Petersburg” (yellow label, printed) (all type specimens ZIN).</p></tp:treatment-sec><tp:treatment-sec sec-type="Additional material examined"><title>Additional material examined.</title><p>Armenia: 1 spec., Yerevan, 19.v.1938, Richter (ZIN). Tajikistan: 1 ♀ &amp; 1 spec., Pyandzh, from Khorog to Ishkashim, 6.vi.1928, Grishin leg. (ZIN); 1 spec., ibid, but BMNH. Azerbaijan: 1 spec., <!--PageBreak-->Khudat, SE Samura, 8.vii.1913, Lyukyanovitsh leg. (ZIN); Kazakhstan: 1 spec., Kazakhstan, river Ural near Kharkin, 7.v.1951, Gurjeva leg. (MNHN); 1 ♀, r. Ural near Kharkin, 13.v.1951, L. Arnoldi leg., under <!--PageBreak--><italic><tp:taxon-name><tp:taxon-name-part taxon-name-part-type="genus">Tamarix</tp:taxon-name-part></tp:taxon-name></italic> in the sand (ZIN); 1 spec., Uralskaya obl., Kalmykov, 31.vii.1908, Borodin (ZIN); Russia: 2 specs., Volgogradskaya obl. Kamyshyn, 7.v.1939, Lyubyshev leg. (ZIN); 1 ♂, Dagestan, Terekli-Mekteb, Karanogaysk. steppe, 15.v.1925, Kirichenko leg. (ZIN); 5 specs., Astrakhan Region, Krasniy Yar district, near Dosang vill., 8.v.2009, A. Kovalyov leg. (CAS); 1 spec., ibid, 17.v.1998, <named-content xmlns:xlink="http://www.w3.org/1999/xlink" content-type="dwc:verbatimCoordinates" xlink:type="simple">46°54'N, 47°54'E</named-content>, K. Makarov &amp; A.Brinyov leg (CAS). TURKEY: 1 spec., vill. Artvin, Cankurtaran Geç., 3.vi.2000, J. Mertlik leg. (TLAN); 1 spec., 21.vi.2003, Erzurum vill., ca 50 km S, Hamzalar - Hot Springs, <named-content xmlns:xlink="http://www.w3.org/1999/xlink" content-type="dwc:verbatimCoordinates" xlink:type="simple">39°27'N, 41°07’</named-content>, 1935 m, Jiří Hájek &amp; Josef Hotový leg. (TLAN); 1 spec., Adana, 1903, no further data (BMNH). IRAN: Dorahi, 16.vi.1973, collector unknown (MNHN). Afghanistan: 1 ♂, Central, Gesab, 1400 m, 14.vi.1970, Kabakov leg. (ZIN). Georgia: 1 ♀, Mzcheta near Tbilisi, 12.–13.vi.1987, leg. Wrase &amp; Schülke (NCB). UKRAINE: 1 spec., Kherson reg. Golaya Pristan distr. near Ribalche, 6.–9.v.1994, I. Melnik leg. (CAS).</p></tp:treatment-sec><tp:treatment-sec sec-type="Diagnostic description"><title>Diagnostic description.</title><p>Body length: PEL: 2.50–2.75 mm; APW: 1.00–1.10 mm; PPW: 2.00–2.25 mm; EW: 2.125–2.40 mm; EL: 1.50–1.875. Body shape (Fig. <xref ref-type="fig" rid="F14">73</xref>) as in its congeners, cuticle with greenish metallic tinge; legs, mouthparts and antennae reddish-brown. Antennae as those of <italic><tp:taxon-name><tp:taxon-name-part taxon-name-part-type="genus">Exaesiopus</tp:taxon-name-part> <tp:taxon-name-part taxon-name-part-type="species">grossipes</tp:taxon-name-part></tp:taxon-name></italic>; sensory structures of the antenna not examined. Mouthparts: mandibles somewhat more slender than those of <italic><tp:taxon-name><tp:taxon-name-part taxon-name-part-type="genus">Exaesiopus</tp:taxon-name-part> <tp:taxon-name-part taxon-name-part-type="species">grossipes</tp:taxon-name-part></tp:taxon-name></italic>; labrum with large antero-median depression, otherwise similar to that of <italic><tp:taxon-name><tp:taxon-name-part taxon-name-part-type="genus">Exaesiopus</tp:taxon-name-part> <tp:taxon-name-part taxon-name-part-type="species">grossipes</tp:taxon-name-part></tp:taxon-name></italic>; mentum and rest of the mouthparts likewise. Clypeus (Fig. <xref ref-type="fig" rid="F15">74</xref>) rectangular, rugose, anterior margin elevated, depressed medially; frontal, supraorbital and postorbital striae (Fig. <xref ref-type="fig" rid="F15">74</xref>) as in <italic><tp:taxon-name><tp:taxon-name-part taxon-name-part-type="genus">Exaesiopus</tp:taxon-name-part> <tp:taxon-name-part taxon-name-part-type="species">grossipes</tp:taxon-name-part></tp:taxon-name></italic>; frons with several irregularly shaped carinate transverse rugae intermingled with numerous tiny rugae; at times transverse rugae obliterated under numerous tiny rugae; eyes flattened, but visible from above. Pronotum as in <italic><tp:taxon-name><tp:taxon-name-part taxon-name-part-type="genus">Exaesiopus</tp:taxon-name-part> <tp:taxon-name-part taxon-name-part-type="species">grossipes</tp:taxon-name-part></tp:taxon-name></italic>. Elytra similar to that of <italic><tp:taxon-name><tp:taxon-name-part taxon-name-part-type="genus">Exaesiopus</tp:taxon-name-part> <tp:taxon-name-part taxon-name-part-type="species">grossipes</tp:taxon-name-part></tp:taxon-name></italic>; inner subhumeral stria present medially; elytral punctation, however, mostly confined to apical half of elytra, only rarely punctures present on other than fourth elytral interval. Punctation of propygidium (Fig. <xref ref-type="fig" rid="F15">75</xref>) and pygidium similar to those of <italic><tp:taxon-name><tp:taxon-name-part taxon-name-part-type="genus">Exaesiopus</tp:taxon-name-part> <tp:taxon-name-part taxon-name-part-type="species">grossipes</tp:taxon-name-part></tp:taxon-name></italic>, but punctures on propygidium almost confluent. Prosternum (Fig. <xref ref-type="fig" rid="F15">76</xref>) most similar to that of <italic><tp:taxon-name><tp:taxon-name-part taxon-name-part-type="genus">Exaesiopus</tp:taxon-name-part> <tp:taxon-name-part taxon-name-part-type="species">glaucus</tp:taxon-name-part></tp:taxon-name></italic>, foveae small but deep; prosternal process asetose. Mesoventrite (Fig. <xref ref-type="fig" rid="F15">77</xref>) occasionally sparsely and finely punctate, otherwise similar to that of <italic><tp:taxon-name><tp:taxon-name-part taxon-name-part-type="genus">Exaesiopus</tp:taxon-name-part> <tp:taxon-name-part taxon-name-part-type="species">glaucus</tp:taxon-name-part></tp:taxon-name></italic>; intercoxal disc of metaventrite similar to that of <italic><tp:taxon-name><tp:taxon-name-part taxon-name-part-type="genus">Exaesiopus</tp:taxon-name-part> <tp:taxon-name-part taxon-name-part-type="species">glaucus</tp:taxon-name-part></tp:taxon-name></italic>; longitudinal depression in female very faint; lateral metaventral stria, rest of lateral disc of metaventrite, metepisternum + fused metepimeron (Fig. <xref ref-type="fig" rid="F15">78</xref>) most similar to those of <italic><tp:taxon-name><tp:taxon-name-part taxon-name-part-type="genus">Exaesiopus</tp:taxon-name-part> <tp:taxon-name-part taxon-name-part-type="species">glaucus</tp:taxon-name-part></tp:taxon-name></italic>, but the amber setae distinctly longer and denser. Intercoxal disc of first abdominal sternite most similar to that of <italic><tp:taxon-name><tp:taxon-name-part taxon-name-part-type="genus">Exaesiopus</tp:taxon-name-part> <tp:taxon-name-part taxon-name-part-type="species">glaucus</tp:taxon-name-part></tp:taxon-name></italic>. Protibia (Fig. <xref ref-type="fig" rid="F15">79</xref>) similar to that of <italic><tp:taxon-name><tp:taxon-name-part taxon-name-part-type="genus">Exaesiopus</tp:taxon-name-part> <tp:taxon-name-part taxon-name-part-type="species">glaucus</tp:taxon-name-part></tp:taxon-name></italic>, differing from it chiefly by lower teeth topped by large triangular denticle. Mesotibia and metatibia similar to those of <italic><tp:taxon-name><tp:taxon-name-part taxon-name-part-type="genus">Exaesiopus</tp:taxon-name-part> <tp:taxon-name-part taxon-name-part-type="species">glaucus</tp:taxon-name-part></tp:taxon-name></italic>; metatibia, however, slightly more thickened and dilated.</p><fig id="F14" position="float" orientation="portrait"><label>Figure 73.</label><caption><p><italic><tp:taxon-name><tp:taxon-name-part taxon-name-part-type="genus">Exaesiopus</tp:taxon-name-part> <tp:taxon-name-part taxon-name-part-type="species">atrovirens</tp:taxon-name-part></tp:taxon-name></italic> Reichardt, 1926 habitus.</p></caption><graphic xmlns:xlink="http://www.w3.org/1999/xlink" xlink:href="zookeys-479-065-g014.jpg" position="float" orientation="portrait" xlink:type="simple" id="oo_37794.jpg"/></fig><fig id="F15" position="float" orientation="portrait"><label>Figures 74–79.</label><caption><p><italic><tp:taxon-name><tp:taxon-name-part taxon-name-part-type="genus">Exaesiopus</tp:taxon-name-part> <tp:taxon-name-part taxon-name-part-type="species">atrovirens</tp:taxon-name-part></tp:taxon-name></italic> Reichardt, 1926 head, <bold>74</bold> dorsal view <bold>75</bold> propygidium + pygidium <bold>76</bold> prosternum <bold>77</bold> mesoventrite <bold>78</bold> lateral disc of metaventrite + metepisternum <bold>79</bold> protibia, dorsal view.</p></caption><graphic xmlns:xlink="http://www.w3.org/1999/xlink" xlink:href="zookeys-479-065-g015.jpg" position="float" orientation="portrait" xlink:type="simple" id="oo_37795.jpg"/></fig><p>Male genitalia. Eighth sternite (Fig. <xref ref-type="fig" rid="F16">86–87</xref>) fused along its entire length, apically asetose, velum tiny; eighth tergite apically faintly inwardly arcuate; eighth sternite and tergite fused laterally (Fig. <xref ref-type="fig" rid="F16">84</xref>). Ninth tergite (Figs <xref ref-type="fig" rid="F16">85</xref>, <xref ref-type="fig" rid="F16">88</xref>) apically faintly inwardly arcuate; spiculum gastrale (Figs <xref ref-type="fig" rid="F16">82–83</xref>) similar to other congeners. Aedeagus (Figs <xref ref-type="fig" rid="F16">80–81</xref>) short and stout, gradually dilated anteriorly, apex with pseudopores, parameres fused along their basal two-thirds (approximately), aedeagus slightly curved ventrad (Fig. <xref ref-type="fig" rid="F16">81</xref>).</p><fig id="F16" position="float" orientation="portrait"><label>Figures 80–88.</label><caption><p><italic><tp:taxon-name><tp:taxon-name-part taxon-name-part-type="genus">Exaesiopus</tp:taxon-name-part> <tp:taxon-name-part taxon-name-part-type="species">atrovirens</tp:taxon-name-part></tp:taxon-name></italic> Reichardt, 1926 aedeagus, <bold>80</bold> dorsal view <bold>81</bold> ditto, lateral view <bold>82</bold> spiculum gastrale, lateral view <bold>83</bold> ditto, ventral view <bold>84</bold> 8<sup>th</sup> sternite + tergite, lateral view <bold>85</bold> 9<sup>th</sup> + 10<sup>th</sup> tergites, dorsal view <bold>86</bold> 8<sup>th</sup> sternite + tergite, ventral view <bold>87</bold> ditto, dorsal view <bold>88</bold> 9<sup>th</sup> + 10<sup>th</sup> tergites, lateral view.</p></caption><graphic xmlns:xlink="http://www.w3.org/1999/xlink" xlink:href="zookeys-479-065-g016.jpg" position="float" orientation="portrait" xlink:type="simple" id="oo_37796.jpg"/></fig><!--PageBreak--></tp:treatment-sec><tp:treatment-sec sec-type="Differential diagnosis"><title>Differential diagnosis.</title><p><italic><tp:taxon-name><tp:taxon-name-part taxon-name-part-type="genus">Exaesiopus</tp:taxon-name-part> <tp:taxon-name-part taxon-name-part-type="species">atrovirens</tp:taxon-name-part></tp:taxon-name></italic> is most similar externally to <italic><tp:taxon-name><tp:taxon-name-part taxon-name-part-type="genus">Exaesiopus</tp:taxon-name-part> <tp:taxon-name-part taxon-name-part-type="species">glaucus</tp:taxon-name-part></tp:taxon-name></italic>, differing from it by longer vestiture on underside of the body, numerous irregular rugae of frons, more thickened and dilated metatibia, larger triangular denticles of protibia, and male genitalia (compare Figs <xref ref-type="fig" rid="F16">80–88</xref> with Figs <xref ref-type="fig" rid="F21">107–113</xref>; see also Key to species for details). From the rest of the congeners it differs chiefly by its greenish metallic hue of the dorsum (other species are not metallic).</p></tp:treatment-sec><tp:treatment-sec sec-type="Biology"><title>Biology.</title><p>Found in sand, often under <italic><tp:taxon-name><tp:taxon-name-part taxon-name-part-type="genus">Tamarix</tp:taxon-name-part></tp:taxon-name></italic>.</p></tp:treatment-sec><tp:treatment-sec sec-type="Distribution"><title>Distribution.</title><p>Known from Turkey, Russia, Armenia, Azerbaijan, Georgia, Kazakhstan, Iran, Afghanistan and Turkmenistan. New to Ukraine and Tajikistan.</p></tp:treatment-sec><tp:treatment-sec><!--Section generated to contain objects referenced in tp:taxon-treatment.--><fig id="F21" position="float" orientation="portrait"><label>Figures 107–113.</label><caption><p><italic><tp:taxon-name><tp:taxon-name-part taxon-name-part-type="genus">Exaesiopus</tp:taxon-name-part> <tp:taxon-name-part taxon-name-part-type="species">glaucus</tp:taxon-name-part></tp:taxon-name></italic> (Bickhardt, 1914) 8<sup>th</sup> sternite + tergite, <bold>107</bold> ventral view <bold>108</bold> ditto, dorsal view <bold>109</bold> ditto, lateral view <bold>110</bold> 9<sup>th</sup> + 10<sup>th</sup> tergites dorsal view &amp; spiculum gastrale, ventral view <bold>111</bold> 9<sup>th</sup> + 10<sup>th</sup> tergites &amp; spiculum gastrale, lateral view <bold>112</bold> aedeagus, dorsal view <bold>113</bold> ditto, lateral view.</p></caption><graphic xmlns:xlink="http://www.w3.org/1999/xlink" xlink:href="zookeys-479-065-g021.jpg" position="float" orientation="portrait" xlink:type="simple" id="oo_37801.jpg"/></fig></tp:treatment-sec><ref-list><ref id="B29"><mixed-citation xmlns:xlink="http://www.w3.org/1999/xlink" xlink:type="simple"><person-group><name name-style="western"><surname>Reichardt</surname><given-names>A</given-names></name></person-group> (<year>1926</year>) <article-title>Über die mit <italic><tp:taxon-name><tp:taxon-name-part taxon-name-part-type="genus">Pachylopus</tp:taxon-name-part></tp:taxon-name></italic> verwandten Arten.</article-title><source>Entomologische Blätter</source><volume>22</volume>: <fpage>12</fpage>–<lpage>18</lpage>.</mixed-citation></ref><ref id="B21"><mixed-citation xmlns:xlink="http://www.w3.org/1999/xlink" xlink:type="simple"><person-group><name name-style="western"><surname>Mazur</surname><given-names>S</given-names></name></person-group> (<year>1984</year>) <article-title>A world catalogue of <tp:taxon-name><tp:taxon-name-part taxon-name-part-type="family">Histeridae</tp:taxon-name-part></tp:taxon-name>.</article-title><source>Polskie Pismo Entomologiczne</source><volume>54</volume>(<issue>3-4</issue>): <fpage>1</fpage>–<lpage>376</lpage>.</mixed-citation></ref><ref id="B22"><mixed-citation xmlns:xlink="http://www.w3.org/1999/xlink" xlink:type="simple"><person-group><name name-style="western"><surname>Mazur</surname><given-names>S</given-names></name></person-group> (<year>1997</year>) <article-title>A world catalogue of the <tp:taxon-name><tp:taxon-name-part taxon-name-part-type="family">Histeridae</tp:taxon-name-part></tp:taxon-name> (<tp:taxon-name><tp:taxon-name-part taxon-name-part-type="order">Coleoptera</tp:taxon-name-part></tp:taxon-name>: <tp:taxon-name><tp:taxon-name-part taxon-name-part-type="family">Histeridae</tp:taxon-name-part></tp:taxon-name>).</article-title><source>Genus</source>, <supplement>Supplement</supplement>: <fpage>1</fpage>–<lpage>373</lpage>.</mixed-citation></ref><ref id="B23"><mixed-citation xmlns:xlink="http://www.w3.org/1999/xlink" xlink:type="simple"><person-group><name name-style="western"><surname>Mazur</surname><given-names>S</given-names></name></person-group> (<year>2004</year>) <article-title>Family <tp:taxon-name><tp:taxon-name-part taxon-name-part-type="family">Histeridae</tp:taxon-name-part></tp:taxon-name>.</article-title> In: <person-group><name name-style="western"><surname>Löbl</surname><given-names>I</given-names></name><name name-style="western"><surname>Smetana</surname><given-names>A</given-names></name></person-group> (<role>Eds</role>) <source>Catalogue of Palaearctic <tp:taxon-name><tp:taxon-name-part taxon-name-part-type="order">Coleoptera</tp:taxon-name-part></tp:taxon-name>, Vol. 2, <tp:taxon-name><tp:taxon-name-part taxon-name-part-type="superfamily">Hydrophiloidea</tp:taxon-name-part></tp:taxon-name>-<tp:taxon-name><tp:taxon-name-part taxon-name-part-type="superfamily">Histeroidea</tp:taxon-name-part></tp:taxon-name>-<tp:taxon-name><tp:taxon-name-part taxon-name-part-type="superfamily">Staphylinoidea</tp:taxon-name-part></tp:taxon-name></source>. <publisher-name>Apollo Books</publisher-name>, <publisher-loc>Stenstrup</publisher-loc>, <fpage>68</fpage>–<lpage>102</lpage>.</mixed-citation></ref><ref id="B24"><mixed-citation xmlns:xlink="http://www.w3.org/1999/xlink" xlink:type="simple"><person-group><name name-style="western"><surname>Mazur</surname><given-names>S</given-names></name></person-group> (<year>2011</year>) <source>A concise catalogue of the <tp:taxon-name><tp:taxon-name-part taxon-name-part-type="family">Histeridae</tp:taxon-name-part></tp:taxon-name> (<tp:taxon-name><tp:taxon-name-part taxon-name-part-type="order">Coleoptera</tp:taxon-name-part></tp:taxon-name>).</source><publisher-name>Warsaw University of Life Sciences</publisher-name>, <publisher-loc>SGGW Press, Warsaw</publisher-loc>, <size units="page">332 pp</size>.</mixed-citation></ref></ref-list></tp:taxon-treatment>
