# Supplementary material for: Revision of the genus Exaesiopus Reichardt, 1926 (Coleoptera, Histeridae, Saprininae)
Source: Zookeys. 2015 Jan 29;(479):65–108. doi: 10.3897/zookeys.479.8738 (PMC4319064; doi:10.3897/zookeys.479.8738)
Supplement: XML Treatment for Exaesiopus laevis [file zookeys.479.8738-treatment6.xml]

<!DOCTYPE tp:taxon-treatment
  PUBLIC "-//TaxonX//DTD Taxonomic Treatment Publishing DTD v0 20100105//EN" "tax-treatment-NSO.dtd">
<tp:taxon-treatment xmlns:tp="http://www.plazi.org/taxpub"><tp:treatment-meta><kwd-group><label>Taxon classification</label><kwd><named-content content-type="kingdom">Animalia</named-content></kwd><kwd><named-content content-type="order">Coleoptera</named-content></kwd><kwd><named-content content-type="family">Histeridae</named-content></kwd></kwd-group><mixed-citation publication-type="journal"><person-group><name><surname>Lackner</surname><given-names>Tomáš</given-names></name></person-group><article-title>Revision of the genus <italic><tp:taxon-name><tp:taxon-name-part taxon-name-part-type="genus">Exaesiopus</tp:taxon-name-part></tp:taxon-name></italic> Reichardt, 1926 (<tp:taxon-name><tp:taxon-name-part taxon-name-part-type="order">Coleoptera</tp:taxon-name-part></tp:taxon-name>, <tp:taxon-name><tp:taxon-name-part taxon-name-part-type="family">Histeridae</tp:taxon-name-part></tp:taxon-name>, <tp:taxon-name><tp:taxon-name-part taxon-name-part-type="subfamily">Saprininae</tp:taxon-name-part></tp:taxon-name>)</article-title><source>Zookeys</source><day>29</day><month>1</month><year>2015</year><volume>2015</volume><issue>479</issue><fpage>65</fpage><lpage>108</lpage><pub-id pub-id-type="doi">10.3897/zookeys.479.8738</pub-id></mixed-citation></tp:treatment-meta><tp:nomenclature><tp:taxon-name>
                        <tp:taxon-name-part taxon-name-part-type="genus">Exaesiopus</tp:taxon-name-part>
                        <tp:taxon-name-part taxon-name-part-type="species">laevis</tp:taxon-name-part>
                    </tp:taxon-name><tp:taxon-authority>Thérond, 1964</tp:taxon-authority><xref ref-type="fig" rid="F17">Figs 89</xref><xref ref-type="fig" rid="F18">, 90–97</xref><tp:nomenclature-citation-list><tp:nomenclature-citation><tp:taxon-name><tp:taxon-name-part taxon-name-part-type="genus">Exaesiopus</tp:taxon-name-part> <tp:taxon-name-part taxon-name-part-type="species">laevis</tp:taxon-name-part></tp:taxon-name><comment><xref ref-type="bibr" rid="B32">Thérond 1964</xref>: (3) 72; <xref ref-type="bibr" rid="B21">Mazur (1984)</xref>: 101; <xref ref-type="bibr" rid="B22">Mazur (1997)</xref>: 264; <xref ref-type="bibr" rid="B24">Mazur (2011)</xref>: 210.</comment></tp:nomenclature-citation></tp:nomenclature-citation-list></tp:nomenclature><tp:treatment-sec sec-type="Type locality"><title>Type locality.</title><p>Guardafui, Somalia.</p></tp:treatment-sec><tp:treatment-sec sec-type="Type material examined"><title>Type material examined.</title><p>Holotype, ♀, mounted on its side on a triangular point, right protibia missing, with printed label: “SOMALI REP. / North region”, followed by another printed label: “Guardafui / XI. 1959 / C. Hemming”; with another printed-written label: “J. Thérond det., 1962 / <tp:taxon-name><tp:taxon-name-part taxon-name-part-type="genus">Exaesiopus</tp:taxon-name-part></tp:taxon-name> / <tp:taxon-name><tp:taxon-name-part taxon-name-part-type="species">laevis</tp:taxon-name-part></tp:taxon-name> n. sp.” and a red label attached to it (printed-written): “TYPE / Esemplare / unico”; with another yellow, pencil-written label: “D08-092”, added by myself (MSNM).</p></tp:treatment-sec><tp:treatment-sec sec-type="Diagnostic description"><title>Diagnostic description.</title><p>Body length: PEL: 2.375 mm; APW: 0.825 mm; PPW: 1.75 mm; EL: 1.50 mm; EW: 2.00 mm.</p><p>Body (Fig. <xref ref-type="fig" rid="F17">89</xref>) without metallic tinge; legs, mouthparts and antennae light brown; antennal club amber. Antennae as in <italic><tp:taxon-name><tp:taxon-name-part taxon-name-part-type="genus">Exaesiopus</tp:taxon-name-part> <tp:taxon-name-part taxon-name-part-type="species">grossipes</tp:taxon-name-part></tp:taxon-name></italic>; sensory structures of the antennal club not examined. Mouthparts: mentum (Fig. <xref ref-type="fig" rid="F18">90</xref>) glabrous, sub-quadrate, shallowly inwardly arcuate on anterior margin; anterior margin with several rather long setae intermingled with short sparse ramose setae; rest of the mouthparts as in <italic><tp:taxon-name><tp:taxon-name-part taxon-name-part-type="genus">Exaesiopus</tp:taxon-name-part> <tp:taxon-name-part taxon-name-part-type="species">grossipes</tp:taxon-name-part></tp:taxon-name></italic>. Clypeus and frons (Fig. <xref ref-type="fig" rid="F18">91</xref>) similar to those of <italic><tp:taxon-name><tp:taxon-name-part taxon-name-part-type="genus">Exaesiopus</tp:taxon-name-part> <tp:taxon-name-part taxon-name-part-type="species">henoni</tp:taxon-name-part></tp:taxon-name></italic>. Pronotum almost smooth, only laterally and behind head with vague patches of shallow sparse punctation; otherwise similar to that of <italic><tp:taxon-name><tp:taxon-name-part taxon-name-part-type="genus">Exaesiopus</tp:taxon-name-part> <tp:taxon-name-part taxon-name-part-type="species">henoni</tp:taxon-name-part></tp:taxon-name></italic>. Elytra: inner subhumeral stria absent; elytral disc entirely smooth. Propygidium and pygidium (Fig. <xref ref-type="fig" rid="F18">92</xref>) similar to other congeners, but only sparsely punctate, punctures separated by several times their own diameter. Prosternum (Fig. <xref ref-type="fig" rid="F18">93</xref>): prosternal foveae tiny, almost invisible; prosternal process otherwise similar to that of other congeners. Mesoventrite (Fig. <xref ref-type="fig" rid="F18">94</xref>) glabrous, about as long as wide; metaventrite smooth; lateral disc of metaventrite and metepisternum similar to those of <italic><tp:taxon-name><tp:taxon-name-part taxon-name-part-type="genus">Exaesiopus</tp:taxon-name-part> <tp:taxon-name-part taxon-name-part-type="species">henoni</tp:taxon-name-part></tp:taxon-name></italic>. Intercoxal disc of first abdominal sternite similar to that of <italic><tp:taxon-name><tp:taxon-name-part taxon-name-part-type="genus">Exaesiopus</tp:taxon-name-part> <tp:taxon-name-part taxon-name-part-type="species">henoni</tp:taxon-name-part></tp:taxon-name></italic>. Protibia (Figs <xref ref-type="fig" rid="F18">95–96</xref>) similar to that of <italic><tp:taxon-name><tp:taxon-name-part taxon-name-part-type="genus">Exaesiopus</tp:taxon-name-part> <tp:taxon-name-part taxon-name-part-type="species">henoni</tp:taxon-name-part></tp:taxon-name></italic>, but outer margin of teeth topped by large triangular denticles, more similar in size than those of <italic><tp:taxon-name><tp:taxon-name-part taxon-name-part-type="genus">Exaesiopus</tp:taxon-name-part> <tp:taxon-name-part taxon-name-part-type="species">henoni</tp:taxon-name-part></tp:taxon-name></italic>, furthermore outer part of posterior surface of protibia of <italic><tp:taxon-name><tp:taxon-name-part taxon-name-part-type="genus">Exaesiopus</tp:taxon-name-part> <tp:taxon-name-part taxon-name-part-type="species">laevis</tp:taxon-name-part></tp:taxon-name></italic> obscurely variolate, whereas it is glabrous in <italic><tp:taxon-name><tp:taxon-name-part taxon-name-part-type="genus">Exaesiopus</tp:taxon-name-part> <tp:taxon-name-part taxon-name-part-type="species">henoni</tp:taxon-name-part></tp:taxon-name></italic>. Mesotibia generally similar to that of <italic><tp:taxon-name><tp:taxon-name-part taxon-name-part-type="genus">Exaesiopus</tp:taxon-name-part> <tp:taxon-name-part taxon-name-part-type="species">henoni</tp:taxon-name-part></tp:taxon-name></italic>, but denticles on outer margin shorter. Metatibia (Fig. <xref ref-type="fig" rid="F18">97</xref>) likewise generally similar to that of <italic><tp:taxon-name><tp:taxon-name-part taxon-name-part-type="genus">Exaesiopus</tp:taxon-name-part> <tp:taxon-name-part taxon-name-part-type="species">henoni</tp:taxon-name-part></tp:taxon-name></italic>, but denticles on outer margin more numerous.</p><fig id="F17" position="float" orientation="portrait"><label>Figure 89.</label><caption><p><italic><tp:taxon-name><tp:taxon-name-part taxon-name-part-type="genus">Exaesiopus</tp:taxon-name-part> <tp:taxon-name-part taxon-name-part-type="species">laevis</tp:taxon-name-part></tp:taxon-name></italic> Thérond, 1964 holotype, habitus.</p></caption><graphic xmlns:xlink="http://www.w3.org/1999/xlink" xlink:href="zookeys-479-065-g017.jpg" position="float" orientation="portrait" xlink:type="simple" id="oo_37797.jpg"/></fig><fig id="F18" position="float" orientation="portrait"><label>Figures 90–97.</label><caption><p><italic><tp:taxon-name><tp:taxon-name-part taxon-name-part-type="genus">Exaesiopus</tp:taxon-name-part> <tp:taxon-name-part taxon-name-part-type="species">laevis</tp:taxon-name-part></tp:taxon-name></italic> Thérond, 1964 holotype, mentum, <bold>90</bold> ventral view <bold>91</bold> holotype, head, dorsal view <bold>92</bold> holotype, propygidium + pygidium <bold>93</bold> holotype, prosternum <bold>94</bold> holotype, mesoventrite <bold>95</bold> holotype, protibia, dorsal view <bold>96</bold> ditto, ventral view <bold>97</bold> holotype, metatibia, dorsal view.</p></caption><graphic xmlns:xlink="http://www.w3.org/1999/xlink" xlink:href="zookeys-479-065-g018.jpg" position="float" orientation="portrait" xlink:type="simple" id="oo_37798.jpg"/></fig><p>Male unavailable.</p></tp:treatment-sec><tp:treatment-sec sec-type="Differential diagnosis"><title>Differential diagnosis.</title><p>This species is most similar to <italic><tp:taxon-name><tp:taxon-name-part taxon-name-part-type="genus">Exaesiopus</tp:taxon-name-part> <tp:taxon-name-part taxon-name-part-type="species">henoni</tp:taxon-name-part></tp:taxon-name></italic>, from which it differs by almost impunctate pronotum (punctate in <italic><tp:taxon-name><tp:taxon-name-part taxon-name-part-type="genus">Exaesiopus</tp:taxon-name-part> <tp:taxon-name-part taxon-name-part-type="species">henoni</tp:taxon-name-part></tp:taxon-name></italic>), smooth elytra (punctate in <italic><tp:taxon-name><tp:taxon-name-part taxon-name-part-type="genus">Exaesiopus</tp:taxon-name-part> <tp:taxon-name-part taxon-name-part-type="species">henoni</tp:taxon-name-part></tp:taxon-name></italic>) and obscurely variolate posterior surface of protibia (glabrous in <italic><tp:taxon-name><tp:taxon-name-part taxon-name-part-type="genus">Exaesiopus</tp:taxon-name-part> <tp:taxon-name-part taxon-name-part-type="species">henoni</tp:taxon-name-part></tp:taxon-name></italic>). From the rest of <italic><tp:taxon-name><tp:taxon-name-part taxon-name-part-type="genus">Exaesiopus</tp:taxon-name-part></tp:taxon-name></italic> species it differs by the characters given in the Key to species (below).</p></tp:treatment-sec><tp:treatment-sec sec-type="Biology"><title>Biology.</title><p>Unknown, possibly similar to the congeners.</p></tp:treatment-sec><tp:treatment-sec sec-type="Distribution"><title>Distribution.</title><p>Known only from north-extreme tip of Somalia: Guardafoui.</p></tp:treatment-sec><tp:treatment-sec sec-type="Remarks"><title>Remarks.</title><p>This species is morphologically rather similar to <italic><tp:taxon-name><tp:taxon-name-part taxon-name-part-type="genus">Exaesiopus</tp:taxon-name-part> <tp:taxon-name-part taxon-name-part-type="species">henoni</tp:taxon-name-part></tp:taxon-name></italic>, which is known also from the neighbouring Djibouti. The discovery of a male of <italic><tp:taxon-name><tp:taxon-name-part taxon-name-part-type="genus">Exaesiopus</tp:taxon-name-part> <tp:taxon-name-part taxon-name-part-type="species">laevis</tp:taxon-name-part></tp:taxon-name></italic> would help to elucidate the identities of the two respective species.</p></tp:treatment-sec><ref-list><ref id="B32"><mixed-citation xmlns:xlink="http://www.w3.org/1999/xlink" xlink:type="simple"><person-group><name name-style="western"><surname>Thérond</surname><given-names>J</given-names></name></person-group> (<year>1964</year>) <article-title>Description d’une espèce nouvelle somalienne de la familie <tp:taxon-name><tp:taxon-name-part taxon-name-part-type="family">Histeridae</tp:taxon-name-part></tp:taxon-name> (<tp:taxon-name><tp:taxon-name-part taxon-name-part-type="order">Coleoptera</tp:taxon-name-part></tp:taxon-name>).</article-title><source>Atti della Società Italiana di Scienze Naturali</source><volume>103</volume>: <fpage>72</fpage>–<lpage>73</lpage>.</mixed-citation></ref><ref id="B21"><mixed-citation xmlns:xlink="http://www.w3.org/1999/xlink" xlink:type="simple"><person-group><name name-style="western"><surname>Mazur</surname><given-names>S</given-names></name></person-group> (<year>1984</year>) <article-title>A world catalogue of <tp:taxon-name><tp:taxon-name-part taxon-name-part-type="family">Histeridae</tp:taxon-name-part></tp:taxon-name>.</article-title><source>Polskie Pismo Entomologiczne</source><volume>54</volume>(<issue>3-4</issue>): <fpage>1</fpage>–<lpage>376</lpage>.</mixed-citation></ref><ref id="B22"><mixed-citation xmlns:xlink="http://www.w3.org/1999/xlink" xlink:type="simple"><person-group><name name-style="western"><surname>Mazur</surname><given-names>S</given-names></name></person-group> (<year>1997</year>) <article-title>A world catalogue of the <tp:taxon-name><tp:taxon-name-part taxon-name-part-type="family">Histeridae</tp:taxon-name-part></tp:taxon-name> (<tp:taxon-name><tp:taxon-name-part taxon-name-part-type="order">Coleoptera</tp:taxon-name-part></tp:taxon-name>: <tp:taxon-name><tp:taxon-name-part taxon-name-part-type="family">Histeridae</tp:taxon-name-part></tp:taxon-name>).</article-title><source>Genus</source>, <supplement>Supplement</supplement>: <fpage>1</fpage>–<lpage>373</lpage>.</mixed-citation></ref><ref id="B24"><mixed-citation xmlns:xlink="http://www.w3.org/1999/xlink" xlink:type="simple"><person-group><name name-style="western"><surname>Mazur</surname><given-names>S</given-names></name></person-group> (<year>2011</year>) <source>A concise catalogue of the <tp:taxon-name><tp:taxon-name-part taxon-name-part-type="family">Histeridae</tp:taxon-name-part></tp:taxon-name> (<tp:taxon-name><tp:taxon-name-part taxon-name-part-type="order">Coleoptera</tp:taxon-name-part></tp:taxon-name>).</source><publisher-name>Warsaw University of Life Sciences</publisher-name>, <publisher-loc>SGGW Press, Warsaw</publisher-loc>, <size units="page">332 pp</size>.</mixed-citation></ref></ref-list></tp:taxon-treatment>
