# Supplementary material for: Revision of the genus Exaesiopus Reichardt, 1926 (Coleoptera, Histeridae, Saprininae)
Source: Zookeys. 2015 Jan 29;(479):65–108. doi: 10.3897/zookeys.479.8738 (PMC4319064; doi:10.3897/zookeys.479.8738)
Supplement: XML Treatment for Exaesiopus glaucus [file zookeys.479.8738-treatment7.xml]

<!DOCTYPE tp:taxon-treatment
  PUBLIC "-//TaxonX//DTD Taxonomic Treatment Publishing DTD v0 20100105//EN" "tax-treatment-NSO.dtd">
<tp:taxon-treatment xmlns:tp="http://www.plazi.org/taxpub"><tp:treatment-meta><kwd-group><label>Taxon classification</label><kwd><named-content content-type="kingdom">Animalia</named-content></kwd><kwd><named-content content-type="order">Coleoptera</named-content></kwd><kwd><named-content content-type="family">Histeridae</named-content></kwd></kwd-group><mixed-citation publication-type="journal"><person-group><name><surname>Lackner</surname><given-names>Tomáš</given-names></name></person-group><article-title>Revision of the genus <italic><tp:taxon-name><tp:taxon-name-part taxon-name-part-type="genus">Exaesiopus</tp:taxon-name-part></tp:taxon-name></italic> Reichardt, 1926 (<tp:taxon-name><tp:taxon-name-part taxon-name-part-type="order">Coleoptera</tp:taxon-name-part></tp:taxon-name>, <tp:taxon-name><tp:taxon-name-part taxon-name-part-type="family">Histeridae</tp:taxon-name-part></tp:taxon-name>, <tp:taxon-name><tp:taxon-name-part taxon-name-part-type="subfamily">Saprininae</tp:taxon-name-part></tp:taxon-name>)</article-title><source>Zookeys</source><day>29</day><month>1</month><year>2015</year><volume>2015</volume><issue>479</issue><fpage>65</fpage><lpage>108</lpage><pub-id pub-id-type="doi">10.3897/zookeys.479.8738</pub-id></mixed-citation></tp:treatment-meta><tp:nomenclature><tp:taxon-name>
                        <tp:taxon-name-part taxon-name-part-type="genus">Exaesiopus</tp:taxon-name-part>
                        <tp:taxon-name-part taxon-name-part-type="species">glaucus</tp:taxon-name-part>
                    </tp:taxon-name><tp:taxon-authority>(Bickhardt, 1914)</tp:taxon-authority><tp:taxon-status xmlns:xlink="http://www.w3.org/1999/xlink" xlink:type="simple">comb. n.</tp:taxon-status><xref ref-type="fig" rid="F19">Figs 98</xref><xref ref-type="fig" rid="F20">, 99–106</xref><xref ref-type="fig" rid="F21">, 107–113</xref><!--PageBreak--><!--PageBreak--><!--PageBreak--><tp:nomenclature-citation-list><tp:nomenclature-citation><tp:taxon-name><tp:taxon-name-part taxon-name-part-type="genus">Pachylopus</tp:taxon-name-part> <tp:taxon-name-part taxon-name-part-type="species">glaucus</tp:taxon-name-part></tp:taxon-name><comment><xref ref-type="bibr" rid="B1">Bickhardt 1914</xref>: 280.</comment></tp:nomenclature-citation><tp:nomenclature-citation><tp:taxon-name><tp:taxon-name-part taxon-name-part-type="genus">Hypocaccus</tp:taxon-name-part> (<tp:taxon-name-part taxon-name-part-type="subgenus">Hypocaccus</tp:taxon-name-part>) <tp:taxon-name-part taxon-name-part-type="species">glaucus</tp:taxon-name-part></tp:taxon-name><comment>: <xref ref-type="bibr" rid="B21">Mazur (1984)</xref>: 94; <xref ref-type="bibr" rid="B22">Mazur (1997)</xref>: 259; <xref ref-type="bibr" rid="B24">Mazur (2011)</xref>: 206.</comment></tp:nomenclature-citation></tp:nomenclature-citation-list></tp:nomenclature><tp:treatment-sec sec-type="Type locality"><title>Type locality.</title><p>Gobabeb, Namibia.</p></tp:treatment-sec><tp:treatment-sec sec-type="Type material examined"><title>Type material examined.</title><p>Neotype, ♂, side-mounted on a triangular mounting point, right antennal club broken off, both terminal metatarsomeres broken off, with male genitalia mounted in Canada balsam on a separate slide under specimen, with the following labels: “S.W. Afr., Namib / Gobabeb / <named-content xmlns:xlink="http://www.w3.org/1999/xlink" content-type="dwc:verbatimCoordinates" xlink:type="simple">23.34S–15.03E</named-content>” (printed); followed by: “24.9.1974; E–Y: 376 / shore washing / leg. Endrödy-Younga” (printed); followed by: “<tp:taxon-name><tp:taxon-name-part taxon-name-part-type="genus">Exaesiopus</tp:taxon-name-part></tp:taxon-name> / <tp:taxon-name><tp:taxon-name-part taxon-name-part-type="species">glaucus</tp:taxon-name-part></tp:taxon-name> / Bickh. / det. J. Thérond” (printed-written); followed by: “D08-029” (yellow, pencil-written label, written by myself); followed by: “<tp:taxon-name><tp:taxon-name-part taxon-name-part-type="genus">Pachylopus</tp:taxon-name-part> <tp:taxon-name-part taxon-name-part-type="species">glaucus</tp:taxon-name-part></tp:taxon-name> / Bickhardt, 1914 / NEOTYPE det. T. / Lackner 2014” (red label, written) (TMSA).</p></tp:treatment-sec><tp:treatment-sec sec-type="Note"><title>Note.</title><p>This species has been described based on a single specimen collected in Okahandja (Namibia) (<xref ref-type="bibr" rid="B1">Bickhardt 1914</xref>: 280). According to the personal information by the curator of ZMHUB B. Jaeger, the specimen was deposited at the Hamburg Museum of Natural History (Germany), which has been destroyed during WWII. The type specimen of this species can thus be considered as lost and hence a Neotype is designated herein.</p></tp:treatment-sec><tp:treatment-sec sec-type="Additional material examined"><title>Additional material examined.</title><p>NAMIBIA: 1 ♂ + 1 ♀, Gobabeb, <named-content xmlns:xlink="http://www.w3.org/1999/xlink" content-type="dwc:verbatimCoordinates" xlink:type="simple">23.34S – 15.03E</named-content>, 24.ix.1974, Endrödy-Younga leg., shore-washing (TMSA); 1 ♂ + 1 ♀, ibid, but MNHN; 1 ♀, Swakop River, 3 miles S of Okahandja, 7.iv.1972, floating refuse (MNHN). REPUBLIC OF SOUTH AFRICA: 1 ♂, Cape-Cedarbg, Olifants R., Boshof, <named-content xmlns:xlink="http://www.w3.org/1999/xlink" content-type="dwc:verbatimCoordinates" xlink:type="simple">32.20S – 18.59E</named-content>, 20.viii.1983, Endrödy-Younga &amp; Penrith leg., sand banks, river (TMSA).</p></tp:treatment-sec><tp:treatment-sec sec-type="Diagnostic description"><title>Diagnostic description.</title><p>Body length: PEL: 2.50–2.60 mm; APW: 0.80–1.00 mm; PPW: 1.83–2.00 mm; EW: 2.00–2.18 mm; EL: 1.50–1.60 mm. Body (Fig. <xref ref-type="fig" rid="F19">98</xref>) similar to the species <!--PageBreak--><!--PageBreak--><!--PageBreak--><italic><tp:taxon-name><tp:taxon-name-part taxon-name-part-type="genus">Exaesiopus</tp:taxon-name-part> <tp:taxon-name-part taxon-name-part-type="species">atrovirens</tp:taxon-name-part></tp:taxon-name></italic>, with feeble metallic tinge; legs, mouthparts and antennae light brown. Antennae as in <italic><tp:taxon-name><tp:taxon-name-part taxon-name-part-type="genus">Exaesiopus</tp:taxon-name-part> <tp:taxon-name-part taxon-name-part-type="species">grossipes</tp:taxon-name-part></tp:taxon-name></italic>. Mouthparts: as in <italic><tp:taxon-name><tp:taxon-name-part taxon-name-part-type="genus">Exaesiopus</tp:taxon-name-part> <tp:taxon-name-part taxon-name-part-type="species">grossipes</tp:taxon-name-part></tp:taxon-name></italic>; labrum with median keel-like elevation, surface anterad of it semi-circularly depressed; mentum (Fig. <xref ref-type="fig" rid="F20">99</xref>) sub-trapezoid, anterior margin without median notch, fringed with several long setae, lateral margins with single row of sparse shorter ramose setae; stipes with four setae; other mouthparts similar to those of <italic><tp:taxon-name><tp:taxon-name-part taxon-name-part-type="genus">Exaesiopus</tp:taxon-name-part> <tp:taxon-name-part taxon-name-part-type="species">atrovirens</tp:taxon-name-part></tp:taxon-name></italic>. Clypeus (Fig. <xref ref-type="fig" rid="F20">100</xref>) rectangular, obscurely variolate, anterior margin elevated, formed by two transverse tubercles that can occasionally be connected forming thus a ridge-like structure; clypeus and frons otherwise similar to those of <italic><tp:taxon-name><tp:taxon-name-part taxon-name-part-type="genus">Exaesiopus</tp:taxon-name-part> <tp:taxon-name-part taxon-name-part-type="species">atrovirens</tp:taxon-name-part></tp:taxon-name></italic>, but without numerous irregular rugae. Pronotum: sides slightly convergent on basal 3/4, strongly convergent on apical ¼; disc with round dense punctation, laterally punctures larger in size and increasingly ellipsoid, occasionally confluent; postero-median part of disc smooth, punctation stops short of lateral pronotal margin leaving a narrow impunctate band; pronotal base with a single row of round punctures; pronotal hypomeron with short amber setae almost invisible from dorsal view; scutellum small, visible. Elytra: humeral elytral stria well impressed on basal fourth; inner subhumeral stria present medially as a short median fragment; elytral punctation confined to apical half of elytra, along elytral suture reaches up to 2/3 of elytral length anteriorly, punctures in most cases do not enter elytral intervals, regular and deep, separated by about their own diameter, punctation does not become denser apically; rest of elytra impunctate. Propygidium and pygidium (Fig. <xref ref-type="fig" rid="F20">101</xref>) similar to other congeners, with coarse and dense regular punctation. Prosternum (Fig. <xref ref-type="fig" rid="F20">102</xref>): prosternal foveae well impressed, rather small, but deep; prosternal process slightly concave, otherwise similar to that of other congeners. Mesoventrite (Fig. <xref ref-type="fig" rid="F20">103</xref>) slightly wider than long, almost smooth; meso-metaventral sutural stria well impressed, undulate; intercoxal disc of metaventrite with longitudinal depression in both sexes, more prominent in male, almost smooth, except for several rows of variously-sized deep punctures along base; lateral metaventral stria, lateral disc of metaventrite and metepisternum similar to those of <!--PageBreak--><italic><tp:taxon-name><tp:taxon-name-part taxon-name-part-type="genus">Exaesiopus</tp:taxon-name-part> <tp:taxon-name-part taxon-name-part-type="species">henoni</tp:taxon-name-part></tp:taxon-name></italic>. Intercoxal disc of first abdominal sternite as with the rest of congeners. Protibia (Fig. <xref ref-type="fig" rid="F20">104</xref>) on outer margin with two moderately large triangular teeth, topped by rounded denticle followed by another two lower teeth topped by small round denticle and another tiny denticle entombed in outer protibial margin; setae of outer row regular and short; setae of median row shorter than those of outer row; anterior protibial stria almost complete; protibial groove deep; protibial spur (Fig. <xref ref-type="fig" rid="F20">105</xref>) distinct but tiny, growing out from apical margin of protibia; outer part of posterior surface of protibia rugulose-lacunose, clearly separated from comparatively narrower glabrous median part; posterior protibial stria complete, terminating in two tiny inner posterior denticles; inner margin of protibia with single row of short lamellate setae. Mesotibia not particularly dilated or thickened, outer margin similar to that of <italic><tp:taxon-name><tp:taxon-name-part taxon-name-part-type="genus">Exaesiopus</tp:taxon-name-part> <tp:taxon-name-part taxon-name-part-type="species">henoni</tp:taxon-name-part></tp:taxon-name></italic>; posterior mesotibial stria fine, shortened apically; mesotibial spur stout, prominent and long; anterior surface of mesotibia smooth; anterior mesotibial stria shortened apically; claws of last tarsomere almost straight, their length approximately half the length of apical-most mesotarsomere. Metatibia (Fig. <xref ref-type="fig" rid="F20">106</xref>) slightly more dilated and thickened than mesotibia, but always more slender than that of the rest of the congeners; two rows of denticles on outer margin widely separated permitting for placement of another two denticles between the two rows; claws of apical-most metatarsomere shorter than half its length; otherwise metatibia similar to mesotibia. Male genitalia. Eighth sternite (Figs <xref ref-type="fig" rid="F21">107–108</xref>) entirely fused medially, apically with a setose velum; apex of eighth sternite with short dense setae. Eighth tergite apically weakly inwardly arcuate; eighth sternite and tergite fused laterally (Fig. <xref ref-type="fig" rid="F21">109</xref>). Ninth tergite (Fig. <xref ref-type="fig" rid="F21">110</xref>) on apical margin faintly inwardly arcuate; tenth tergite on apical margin regularly rounded, weakly inwardly arcuate basally. Spiculum gastrale (Figs <xref ref-type="fig" rid="F21">110–111</xref>) with typical ‘head’ and ‘tail’; aedeagus (Figs <xref ref-type="fig" rid="F21">112–113</xref>) tube-like, sub-parallel, slightly widening apically; parameres fused along their basal three-fourths, apex of aedeagus with pores; basal piece short, ratio of its length : length of parameres approximately 1:5.</p><fig id="F19" position="float" orientation="portrait"><label>Figure 98.</label><caption><p><italic><tp:taxon-name><tp:taxon-name-part taxon-name-part-type="genus">Exaesiopus</tp:taxon-name-part> <tp:taxon-name-part taxon-name-part-type="species">glaucus</tp:taxon-name-part></tp:taxon-name></italic> (Bickhardt, 1914) habitus.</p></caption><graphic xmlns:xlink="http://www.w3.org/1999/xlink" xlink:href="zookeys-479-065-g019.jpg" position="float" orientation="portrait" xlink:type="simple" id="oo_37799.jpg"/></fig><fig id="F20" position="float" orientation="portrait"><label>Figure 99–106.</label><caption><p><italic><tp:taxon-name><tp:taxon-name-part taxon-name-part-type="genus">Exaesiopus</tp:taxon-name-part> <tp:taxon-name-part taxon-name-part-type="species">glaucus</tp:taxon-name-part></tp:taxon-name></italic> (Bickhardt, 1914) mentum, <bold>99</bold> ventral view <bold>100</bold> head, dorsal view <bold>101</bold> propygidium + pygidium <bold>102</bold> prosternum <bold>103</bold> mesoventrite <bold>104</bold> protibia, dorsal view <bold>105</bold> ditto, ventral view <bold>106</bold> metatibia, dorsal view.</p></caption><graphic xmlns:xlink="http://www.w3.org/1999/xlink" xlink:href="zookeys-479-065-g020.jpg" position="float" orientation="portrait" xlink:type="simple" id="oo_37800.jpg"/></fig><fig id="F21" position="float" orientation="portrait"><label>Figures 107–113.</label><caption><p><italic><tp:taxon-name><tp:taxon-name-part taxon-name-part-type="genus">Exaesiopus</tp:taxon-name-part> <tp:taxon-name-part taxon-name-part-type="species">glaucus</tp:taxon-name-part></tp:taxon-name></italic> (Bickhardt, 1914) 8<sup>th</sup> sternite + tergite, <bold>107</bold> ventral view <bold>108</bold> ditto, dorsal view <bold>109</bold> ditto, lateral view <bold>110</bold> 9<sup>th</sup> + 10<sup>th</sup> tergites dorsal view &amp; spiculum gastrale, ventral view <bold>111</bold> 9<sup>th</sup> + 10<sup>th</sup> tergites &amp; spiculum gastrale, lateral view <bold>112</bold> aedeagus, dorsal view <bold>113</bold> ditto, lateral view.</p></caption><graphic xmlns:xlink="http://www.w3.org/1999/xlink" xlink:href="zookeys-479-065-g021.jpg" position="float" orientation="portrait" xlink:type="simple" id="oo_37801.jpg"/></fig></tp:treatment-sec><tp:treatment-sec sec-type="Differential diagnosis"><title>Differential diagnosis.</title><p><italic><tp:taxon-name><tp:taxon-name-part taxon-name-part-type="genus">Exaesiopus</tp:taxon-name-part> <tp:taxon-name-part taxon-name-part-type="species">glaucus</tp:taxon-name-part></tp:taxon-name></italic> is arguably the most distinctive species of the genus differing from all other members by only slightly dilated metatibia (strongly dilated in all other species, compare Fig. <xref ref-type="fig" rid="F20">106</xref> with e.g. <xref ref-type="fig" rid="F18">97</xref>); present and observable protibial spur (very tiny or absent in the rest of species, compare Fig. <xref ref-type="fig" rid="F20">105</xref> with e.g. <xref ref-type="fig" rid="F8">43</xref>). Furthermore, the setae of the pronotal hypomeron are rather short and invisible from dorsal view (in all other species they are protruding from underside of the pronotum and are observable from dorsal view).</p></tp:treatment-sec><tp:treatment-sec sec-type="Biology"><title>Biology.</title><p>Found on a beach by the technique of shore-washing as well as on a river bank on deposited debris.</p></tp:treatment-sec><tp:treatment-sec sec-type="Distribution"><title>Distribution.</title><p>Described from Namibia; newly recorded from the Republic of South Africa.</p></tp:treatment-sec><tp:treatment-sec sec-type="Remarks"><title>Remarks.</title><p>The placement of this species in <italic><tp:taxon-name><tp:taxon-name-part taxon-name-part-type="genus">Exaesiopus</tp:taxon-name-part></tp:taxon-name></italic> must be regarded as tentative, as it differs from the rest of the members chiefly by only slightly instead of strongly dilated metatibiae. <italic><tp:taxon-name><tp:taxon-name-part taxon-name-part-type="genus">Hypocaccus</tp:taxon-name-part></tp:taxon-name></italic> from the Old World, however, does not contain any species with ciliate pronotal hypomera, and keeping <italic><tp:taxon-name><tp:taxon-name-part taxon-name-part-type="genus">Exaesiopus</tp:taxon-name-part> <tp:taxon-name-part taxon-name-part-type="species">glaucus</tp:taxon-name-part></tp:taxon-name></italic> in <italic><tp:taxon-name><tp:taxon-name-part taxon-name-part-type="genus">Hypocaccus</tp:taxon-name-part></tp:taxon-name></italic> would make it heterogeneous. Note that it was already <xref ref-type="bibr" rid="B29">Reichardt (1926)</xref> who remarked that this species should be, based on its ciliate pronotal hypomeron, moved into the genus <italic><tp:taxon-name><tp:taxon-name-part taxon-name-part-type="genus">Exaesiopus</tp:taxon-name-part></tp:taxon-name></italic>. Thérond, in the 1960’s and 1970’s identified this species as ‘<italic><tp:taxon-name><tp:taxon-name-part taxon-name-part-type="genus">Exaesiopus</tp:taxon-name-part></tp:taxon-name></italic>’, rather than ‘<italic><tp:taxon-name><tp:taxon-name-part taxon-name-part-type="genus">Hypocaccus</tp:taxon-name-part></tp:taxon-name></italic>’ <italic>glaucus</italic>.</p><!--PageBreak--></tp:treatment-sec><tp:treatment-sec><!--Section generated to contain objects referenced in tp:taxon-treatment.--><fig id="F18" position="float" orientation="portrait"><label>Figures 90–97.</label><caption><p><italic><tp:taxon-name><tp:taxon-name-part taxon-name-part-type="genus">Exaesiopus</tp:taxon-name-part> <tp:taxon-name-part taxon-name-part-type="species">laevis</tp:taxon-name-part></tp:taxon-name></italic> Thérond, 1964 holotype, mentum, <bold>90</bold> ventral view <bold>91</bold> holotype, head, dorsal view <bold>92</bold> holotype, propygidium + pygidium <bold>93</bold> holotype, prosternum <bold>94</bold> holotype, mesoventrite <bold>95</bold> holotype, protibia, dorsal view <bold>96</bold> ditto, ventral view <bold>97</bold> holotype, metatibia, dorsal view.</p></caption><graphic xmlns:xlink="http://www.w3.org/1999/xlink" xlink:href="zookeys-479-065-g018.jpg" position="float" orientation="portrait" xlink:type="simple" id="oo_37798.jpg"/></fig><fig id="F8" position="float" orientation="portrait"><label>Figures 36–43.</label><caption><p><italic><tp:taxon-name><tp:taxon-name-part taxon-name-part-type="genus">Exaesiopus</tp:taxon-name-part> <tp:taxon-name-part taxon-name-part-type="species">henoni</tp:taxon-name-part></tp:taxon-name></italic> (Schmidt, 1896) <bold>36</bold> mentum, ventral view <bold>37</bold> head, dorsal view <bold>38</bold> propygidium and pygidium <bold>39</bold> prosternum <bold>40</bold> mesoventrite <bold>41</bold> lateral disc of metaventrite + metepisternum <bold>42</bold> protibia, dorsal view <bold>43</bold> ditto, ventral view.</p></caption><graphic xmlns:xlink="http://www.w3.org/1999/xlink" xlink:href="zookeys-479-065-g008.jpg" position="float" orientation="portrait" xlink:type="simple" id="oo_37788.jpg"/></fig></tp:treatment-sec><ref-list><ref id="B1"><mixed-citation xmlns:xlink="http://www.w3.org/1999/xlink" xlink:type="simple"><person-group><name name-style="western"><surname>Bickhardt</surname><given-names>H</given-names></name></person-group> (<year>1914</year>) <chapter-title>[new taxa].</chapter-title> In: <person-group><name name-style="western"><surname>Michaelsen</surname><given-names>W</given-names></name></person-group> (<year>1914</year>). <source>Beiträge zur Kenntnis der Land- und Süsswasserfauna Deutsch-Südwestafrikas. Ergebnisse der Hamburg deutsch-südwestafrikanischen Studienreise 1911. Band 1. Lieferung 2. <tp:taxon-name><tp:taxon-name-part taxon-name-part-type="order">Coleoptera</tp:taxon-name-part></tp:taxon-name> II</source>. <publisher-loc>Hamburg</publisher-loc>, <fpage>185</fpage>–<lpage>309</lpage>.</mixed-citation></ref><ref id="B21"><mixed-citation xmlns:xlink="http://www.w3.org/1999/xlink" xlink:type="simple"><person-group><name name-style="western"><surname>Mazur</surname><given-names>S</given-names></name></person-group> (<year>1984</year>) <article-title>A world catalogue of <tp:taxon-name><tp:taxon-name-part taxon-name-part-type="family">Histeridae</tp:taxon-name-part></tp:taxon-name>.</article-title><source>Polskie Pismo Entomologiczne</source><volume>54</volume>(<issue>3-4</issue>): <fpage>1</fpage>–<lpage>376</lpage>.</mixed-citation></ref><ref id="B22"><mixed-citation xmlns:xlink="http://www.w3.org/1999/xlink" xlink:type="simple"><person-group><name name-style="western"><surname>Mazur</surname><given-names>S</given-names></name></person-group> (<year>1997</year>) <article-title>A world catalogue of the <tp:taxon-name><tp:taxon-name-part taxon-name-part-type="family">Histeridae</tp:taxon-name-part></tp:taxon-name> (<tp:taxon-name><tp:taxon-name-part taxon-name-part-type="order">Coleoptera</tp:taxon-name-part></tp:taxon-name>: <tp:taxon-name><tp:taxon-name-part taxon-name-part-type="family">Histeridae</tp:taxon-name-part></tp:taxon-name>).</article-title><source>Genus</source>, <supplement>Supplement</supplement>: <fpage>1</fpage>–<lpage>373</lpage>.</mixed-citation></ref><ref id="B24"><mixed-citation xmlns:xlink="http://www.w3.org/1999/xlink" xlink:type="simple"><person-group><name name-style="western"><surname>Mazur</surname><given-names>S</given-names></name></person-group> (<year>2011</year>) <source>A concise catalogue of the <tp:taxon-name><tp:taxon-name-part taxon-name-part-type="family">Histeridae</tp:taxon-name-part></tp:taxon-name> (<tp:taxon-name><tp:taxon-name-part taxon-name-part-type="order">Coleoptera</tp:taxon-name-part></tp:taxon-name>).</source><publisher-name>Warsaw University of Life Sciences</publisher-name>, <publisher-loc>SGGW Press, Warsaw</publisher-loc>, <size units="page">332 pp</size>.</mixed-citation></ref><ref id="B29"><mixed-citation xmlns:xlink="http://www.w3.org/1999/xlink" xlink:type="simple"><person-group><name name-style="western"><surname>Reichardt</surname><given-names>A</given-names></name></person-group> (<year>1926</year>) <article-title>Über die mit <italic><tp:taxon-name><tp:taxon-name-part taxon-name-part-type="genus">Pachylopus</tp:taxon-name-part></tp:taxon-name></italic> verwandten Arten.</article-title><source>Entomologische Blätter</source><volume>22</volume>: <fpage>12</fpage>–<lpage>18</lpage>.</mixed-citation></ref></ref-list></tp:taxon-treatment>
