# Supplementary material for: Revision of the genus Exaesiopus Reichardt, 1926 (Coleoptera, Histeridae, Saprininae)
Source: Zookeys. 2015 Jan 29;(479):65–108. doi: 10.3897/zookeys.479.8738 (PMC4319064; doi:10.3897/zookeys.479.8738)
Supplement: XML Treatment for Exaesiopus therondi [file zookeys.479.8738-treatment8.xml]

<!DOCTYPE tp:taxon-treatment
  PUBLIC "-//TaxonX//DTD Taxonomic Treatment Publishing DTD v0 20100105//EN" "tax-treatment-NSO.dtd">
<tp:taxon-treatment xmlns:tp="http://www.plazi.org/taxpub"><tp:treatment-meta><kwd-group><label>Taxon classification</label><kwd><named-content content-type="kingdom">Animalia</named-content></kwd><kwd><named-content content-type="order">Coleoptera</named-content></kwd><kwd><named-content content-type="family">Histeridae</named-content></kwd></kwd-group><mixed-citation publication-type="journal"><person-group><name><surname>Lackner</surname><given-names>Tomáš</given-names></name></person-group><article-title>Revision of the genus <italic><tp:taxon-name><tp:taxon-name-part taxon-name-part-type="genus">Exaesiopus</tp:taxon-name-part></tp:taxon-name></italic> Reichardt, 1926 (<tp:taxon-name><tp:taxon-name-part taxon-name-part-type="order">Coleoptera</tp:taxon-name-part></tp:taxon-name>, <tp:taxon-name><tp:taxon-name-part taxon-name-part-type="family">Histeridae</tp:taxon-name-part></tp:taxon-name>, <tp:taxon-name><tp:taxon-name-part taxon-name-part-type="subfamily">Saprininae</tp:taxon-name-part></tp:taxon-name>)</article-title><source>Zookeys</source><day>29</day><month>1</month><year>2015</year><volume>2015</volume><issue>479</issue><fpage>65</fpage><lpage>108</lpage><pub-id pub-id-type="doi">10.3897/zookeys.479.8738</pub-id></mixed-citation></tp:treatment-meta><tp:nomenclature><tp:taxon-name>
                        <tp:taxon-name-part taxon-name-part-type="genus">Exaesiopus</tp:taxon-name-part>
                        <tp:taxon-name-part taxon-name-part-type="species">therondi</tp:taxon-name-part>
                        <object-id xmlns:xlink="http://www.w3.org/1999/xlink" content-type="zoobank" xlink:type="simple">http://zoobank.org/E2EBDF60-6401-43CB-B106-3EF5E926E3EF</object-id>
                    </tp:taxon-name><tp:taxon-status xmlns:xlink="http://www.w3.org/1999/xlink" xlink:type="simple">sp. n.</tp:taxon-status><xref ref-type="fig" rid="F22">Figs 114</xref><xref ref-type="fig" rid="F23">, 115</xref><xref ref-type="fig" rid="F24">, 116</xref><xref ref-type="fig" rid="F25">, 117</xref><xref ref-type="fig" rid="F26">, 118–126</xref></tp:nomenclature><tp:treatment-sec sec-type="Type locality"><title>Type locality.</title><p>Hamud-i-Sabari, Afghanistan.</p></tp:treatment-sec><tp:treatment-sec sec-type="Type material examined"><title>Type material examined.</title><p>Holotype, ♂, side-mounted on a triangular point, right hind leg missing, genitalia glued to the same mounting point as the specimen, with the following labels: “N AFGHANISTAN: / Hamud-i-Sabari / 26.iii.1949 Danish / Central Asian Expedn.” (written in black ink); followed by: “<tp:taxon-name><tp:taxon-name-part taxon-name-part-type="genus">Pachylopus</tp:taxon-name-part></tp:taxon-name> / sp. not in BM / J. Balfour-Browne det. / v. 1964” (written-printed); followed by: “St. No. / 7” (printed-written); followed by: “Brit. Mus. / 1964-302” (printed-written); followed by: “Ex stomach of / <tp:taxon-name><tp:taxon-name-part taxon-name-part-type="genus">Charadinus</tp:taxon-name-part> <tp:taxon-name-part taxon-name-part-type="species">alexandrinus</tp:taxon-name-part></tp:taxon-name> / <tp:taxon-name><tp:taxon-name-part taxon-name-part-type="species">alexandrinus</tp:taxon-name-part></tp:taxon-name> L.” (written in black ink); followed by: “<tp:taxon-name><tp:taxon-name-part taxon-name-part-type="genus">Exaesiopus</tp:taxon-name-part></tp:taxon-name><!--PageBreak--> / n. sp. ? / J. Thérond det. 1964” (written-printed); followed by: “<tp:taxon-name><tp:taxon-name-part taxon-name-part-type="genus">Exaesiopus</tp:taxon-name-part></tp:taxon-name> / <tp:taxon-name><tp:taxon-name-part taxon-name-part-type="species">therondi</tp:taxon-name-part></tp:taxon-name> n.sp. / HOLOTYPE / det. T. Lackner 2014” (red label, written) (BMNH).</p></tp:treatment-sec><tp:treatment-sec sec-type="Diagnostic description"><title>Diagnostic description.</title><p>Body length: PEL: 2.125 mm; APW: 0.875 mm; PPW: 1.825 mm; EW: 2.05 mm; EL: 1.55 mm. This species (Fig. <xref ref-type="fig" rid="F22">114</xref>) is externally very similar to <!--PageBreak--><italic><tp:taxon-name><tp:taxon-name-part taxon-name-part-type="genus">Exaesiopus</tp:taxon-name-part> <tp:taxon-name-part taxon-name-part-type="species">henoni</tp:taxon-name-part></tp:taxon-name></italic>, differing from it chiefly by its densely punctate pronotum, which is furnished with two round glabrous patches amongst the punctation laterally. The structure of frons (Fig. <xref ref-type="fig" rid="F23">115</xref>) is also different; whereas <italic><tp:taxon-name><tp:taxon-name-part taxon-name-part-type="genus">Exaesiopus</tp:taxon-name-part> <tp:taxon-name-part taxon-name-part-type="species">henoni</tp:taxon-name-part></tp:taxon-name></italic> always possesses only two well-defined chevrons on a completely glabrous surface, <italic><tp:taxon-name><tp:taxon-name-part taxon-name-part-type="genus">Exaesiopus</tp:taxon-name-part> <tp:taxon-name-part taxon-name-part-type="species">therondi</tp:taxon-name-part></tp:taxon-name></italic> has its chevrons beset on all sides with irregular rugae. The punctation of propygidium and pygidium (Fig. <xref ref-type="fig" rid="F24">116</xref>) is similar to that of <italic><tp:taxon-name><tp:taxon-name-part taxon-name-part-type="genus">Exaesiopus</tp:taxon-name-part> <tp:taxon-name-part taxon-name-part-type="species">henoni</tp:taxon-name-part></tp:taxon-name></italic> (Fig. <xref ref-type="fig" rid="F8">38</xref>). The prosternal process (Fig. <xref ref-type="fig" rid="F25">117</xref>) of <italic><tp:taxon-name><tp:taxon-name-part taxon-name-part-type="genus">Exaesiopus</tp:taxon-name-part> <tp:taxon-name-part taxon-name-part-type="species">therondi</tp:taxon-name-part></tp:taxon-name></italic> is more setose than that of <italic><tp:taxon-name><tp:taxon-name-part taxon-name-part-type="genus">Exaesiopus</tp:taxon-name-part> <tp:taxon-name-part taxon-name-part-type="species">henoni</tp:taxon-name-part></tp:taxon-name></italic>; prosternal foveae are absent. Anterior face of profemora (Fig. <xref ref-type="fig" rid="F25">117</xref>) is covered with dense amber setae in <italic><tp:taxon-name><tp:taxon-name-part taxon-name-part-type="genus">Exaesiopus</tp:taxon-name-part> <tp:taxon-name-part taxon-name-part-type="species">therondi</tp:taxon-name-part></tp:taxon-name></italic>, whereas only several sparse short setae are present in <italic><tp:taxon-name><tp:taxon-name-part taxon-name-part-type="genus">Exaesiopus</tp:taxon-name-part> <tp:taxon-name-part taxon-name-part-type="species">henoni</tp:taxon-name-part></tp:taxon-name></italic>. Anterior face of protibia (Fig. <xref ref-type="fig" rid="F25">117</xref>) is rugulose-lacunose in <italic><tp:taxon-name><tp:taxon-name-part taxon-name-part-type="genus">Exaesiopus</tp:taxon-name-part> <tp:taxon-name-part taxon-name-part-type="species">therondi</tp:taxon-name-part></tp:taxon-name></italic> while it is glabrous in <italic><tp:taxon-name><tp:taxon-name-part taxon-name-part-type="genus">Exaesiopus</tp:taxon-name-part> <tp:taxon-name-part taxon-name-part-type="species">henoni</tp:taxon-name-part></tp:taxon-name></italic>. Further differences are found on male genitalia: Eighth sternite (Figs <xref ref-type="fig" rid="F26">118–119</xref>) is more slender, setae on apex are shorter; eighth sternite and tergite apically more slender (seen from lateral view; compare Figs <xref ref-type="fig" rid="F10">48</xref> and <xref ref-type="fig" rid="F26">122</xref>). The rest of the male genitalia is markedly similar between the two species.</p><fig id="F22" position="float" orientation="portrait"><label>Figure 114.</label><caption><p><italic><tp:taxon-name><tp:taxon-name-part taxon-name-part-type="genus">Exaesiopus</tp:taxon-name-part> <tp:taxon-name-part taxon-name-part-type="species">therondi</tp:taxon-name-part></tp:taxon-name></italic> sp. n. habitus, dorsal view.</p></caption><graphic xmlns:xlink="http://www.w3.org/1999/xlink" xlink:href="zookeys-479-065-g022.jpg" position="float" orientation="portrait" xlink:type="simple" id="oo_37802.jpg"/></fig><fig id="F23" position="float" orientation="portrait"><label>Figure 115.</label><caption><p><italic><tp:taxon-name><tp:taxon-name-part taxon-name-part-type="genus">Exaesiopus</tp:taxon-name-part> <tp:taxon-name-part taxon-name-part-type="species">therondi</tp:taxon-name-part></tp:taxon-name></italic> sp. n. head, dorsal view.</p></caption><graphic xmlns:xlink="http://www.w3.org/1999/xlink" xlink:href="zookeys-479-065-g023.jpg" position="float" orientation="portrait" xlink:type="simple" id="oo_37803.jpg"/></fig><fig id="F24" position="float" orientation="portrait"><label>Figure 116.</label><caption><p><italic><tp:taxon-name><tp:taxon-name-part taxon-name-part-type="genus">Exaesiopus</tp:taxon-name-part> <tp:taxon-name-part taxon-name-part-type="species">therondi</tp:taxon-name-part></tp:taxon-name></italic> sp. n. propygidium + pygidium.</p></caption><graphic xmlns:xlink="http://www.w3.org/1999/xlink" xlink:href="zookeys-479-065-g024.jpg" position="float" orientation="portrait" xlink:type="simple" id="oo_37804.jpg"/></fig><fig id="F25" position="float" orientation="portrait"><label>Figure 117.</label><caption><p><italic><tp:taxon-name><tp:taxon-name-part taxon-name-part-type="genus">Exaesiopus</tp:taxon-name-part> <tp:taxon-name-part taxon-name-part-type="species">therondi</tp:taxon-name-part></tp:taxon-name></italic> sp. n. habitus, ventral view.</p></caption><graphic xmlns:xlink="http://www.w3.org/1999/xlink" xlink:href="zookeys-479-065-g025.jpg" position="float" orientation="portrait" xlink:type="simple" id="oo_37805.jpg"/></fig><fig id="F26" position="float" orientation="portrait"><label>Figure 118–126.</label><caption><p><italic><tp:taxon-name><tp:taxon-name-part taxon-name-part-type="genus">Exaesiopus</tp:taxon-name-part> <tp:taxon-name-part taxon-name-part-type="species">therondi</tp:taxon-name-part></tp:taxon-name></italic> sp. n. 8<sup>th</sup> sternite + tergite, <bold>118</bold> ventral view <bold>119</bold> ditto, dorsal view <bold>120</bold> spiculum gastrale, lateral view <bold>121</bold> aedeagus, dorsal view <bold>122</bold> 8<sup>th</sup> sternite + tergite, lateral view <bold>123</bold> 9<sup>th</sup> + 10<sup>th</sup> tergites, dorsal view <bold>124</bold> ditto, lateral view <bold>125</bold> spiculum gastrale, ventral view <bold>126</bold> aedeagus, lateral view.</p></caption><graphic xmlns:xlink="http://www.w3.org/1999/xlink" xlink:href="zookeys-479-065-g026.jpg" position="float" orientation="portrait" xlink:type="simple" id="oo_37806.jpg"/></fig></tp:treatment-sec><tp:treatment-sec sec-type="Differential diagnosis"><title>Differential diagnosis.</title><p><italic><tp:taxon-name><tp:taxon-name-part taxon-name-part-type="genus">Exaesiopus</tp:taxon-name-part> <tp:taxon-name-part taxon-name-part-type="species">therondi</tp:taxon-name-part></tp:taxon-name></italic> most resembles the Saharan species <italic><tp:taxon-name><tp:taxon-name-part taxon-name-part-type="genus">Exaesiopus</tp:taxon-name-part> <tp:taxon-name-part taxon-name-part-type="species">henoni</tp:taxon-name-part></tp:taxon-name></italic>, differing from it by rugulose-lacunose anterior face of protibia (glabrous in <italic><tp:taxon-name><tp:taxon-name-part taxon-name-part-type="genus">Exaesiopus</tp:taxon-name-part> <tp:taxon-name-part taxon-name-part-type="species">henoni</tp:taxon-name-part></tp:taxon-name></italic>), and the different structure of the frons (<italic><tp:taxon-name><tp:taxon-name-part taxon-name-part-type="genus">Exaesiopus</tp:taxon-name-part> <tp:taxon-name-part taxon-name-part-type="species">henoni</tp:taxon-name-part></tp:taxon-name></italic> has its frons glabrous with two chevrons whereas <italic><tp:taxon-name><tp:taxon-name-part taxon-name-part-type="genus">Exaesiopus</tp:taxon-name-part> <tp:taxon-name-part taxon-name-part-type="species">therondi</tp:taxon-name-part></tp:taxon-name></italic> has the chevrons surrounded by tiny rugae).</p></tp:treatment-sec><tp:treatment-sec sec-type="Biology"><title>Biology.</title><p>Unknown, found in a stomach of Kentish plover (<italic><tp:taxon-name><tp:taxon-name-part taxon-name-part-type="genus">Charadrius</tp:taxon-name-part> <tp:taxon-name-part taxon-name-part-type="species">alexandrinus</tp:taxon-name-part></tp:taxon-name></italic> L.).</p></tp:treatment-sec><tp:treatment-sec sec-type="Distribution"><title>Distribution.</title><p>Known only from Afghanistan: Hamud-i-Sabari.</p></tp:treatment-sec><tp:treatment-sec sec-type="Remarks"><title>Remarks.</title><p>Although this newly described species does strongly resemble the Saharan species <!--PageBreak--><italic><tp:taxon-name><tp:taxon-name-part taxon-name-part-type="genus">Exaesiopus</tp:taxon-name-part> <tp:taxon-name-part taxon-name-part-type="species">henoni</tp:taxon-name-part></tp:taxon-name></italic>, and it has furthermore been found in a stomach of a bird, it is unlikely that they are conspecific, given the vast geographic stretch between African Sahara and Afghanistan. If it had been consumed by a Kentish plover in Africa and discovered in its stomach in Afghanistan it would have probably passed through the digestive tract of the bird by the time the bird migrated from the Sahara Desert to Afghanistan and would be beneath recognition at best. Instead, given the perfect shape of the insect, I consider it highly probable that the bird consumed it in Afghanistan and thus this species is an element of the Afghan fauna.</p><!--PageBreak--></tp:treatment-sec><tp:treatment-sec><!--Section generated to contain objects referenced in tp:taxon-treatment.--><fig id="F8" position="float" orientation="portrait"><label>Figures 36–43.</label><caption><p><italic><tp:taxon-name><tp:taxon-name-part taxon-name-part-type="genus">Exaesiopus</tp:taxon-name-part> <tp:taxon-name-part taxon-name-part-type="species">henoni</tp:taxon-name-part></tp:taxon-name></italic> (Schmidt, 1896) <bold>36</bold> mentum, ventral view <bold>37</bold> head, dorsal view <bold>38</bold> propygidium and pygidium <bold>39</bold> prosternum <bold>40</bold> mesoventrite <bold>41</bold> lateral disc of metaventrite + metepisternum <bold>42</bold> protibia, dorsal view <bold>43</bold> ditto, ventral view.</p></caption><graphic xmlns:xlink="http://www.w3.org/1999/xlink" xlink:href="zookeys-479-065-g008.jpg" position="float" orientation="portrait" xlink:type="simple" id="oo_37788.jpg"/></fig><fig id="F10" position="float" orientation="portrait"><label>Figures 46–54.</label><caption><p><italic><tp:taxon-name><tp:taxon-name-part taxon-name-part-type="genus">Exaesiopus</tp:taxon-name-part> <tp:taxon-name-part taxon-name-part-type="species">henoni</tp:taxon-name-part></tp:taxon-name></italic> (Schmidt, 1896) 8<sup>th</sup> sternite and tergite, <bold>46</bold> ventral view <bold>47</bold> ditto, dorsal view <bold>48</bold> ditto, lateral view <bold>49</bold> 9<sup>th</sup> + 10<sup>th</sup> tergite, dorsal view <bold>50</bold> ditto, lateral view <bold>51</bold> spiculum gastrale, ventral view <bold>52</bold> ditto, lateral view <bold>53</bold> aedeagus, dorsal view <bold>54</bold> ditto, lateral view.</p></caption><graphic xmlns:xlink="http://www.w3.org/1999/xlink" xlink:href="zookeys-479-065-g010.jpg" position="float" orientation="portrait" xlink:type="simple" id="oo_37790.jpg"/></fig></tp:treatment-sec></tp:taxon-treatment>
